# Supplementary material for: ﻿Review of the millipede genus Orthomorpha Bollman, 1893 (Diplopoda, Polydesmida, Paradoxosomatidae) in Cambodia, with new records and descriptions of three new species
Source: Zookeys. 2025 Sep 10;1251:251–74. doi: 10.3897/zookeys.1251.158776 (PMC12444360; doi:10.3897/zookeys.1251.158776)
Supplement: XML Treatment for Orthomorpha hydrobiologica [file zookeys.1251.158776-treatment2.xml]

<!DOCTYPE tp:taxon-treatment
  PUBLIC "-//TaxonX//DTD Taxonomic Treatment Publishing DTD v0 20100105//EN" "tax-treatment-NSO.dtd">
<tp:taxon-treatment xmlns:tp="http://www.plazi.org/taxpub"><tp:treatment-meta><kwd-group><label>Taxon classification</label><kwd>
              <named-content content-type="kingdom">Animalia</named-content>
            </kwd><kwd>
              <named-content content-type="order">Polydesmida</named-content>
            </kwd><kwd>
              <named-content content-type="family">Paradoxosomatidae</named-content>
            </kwd></kwd-group><mixed-citation publication-type="journal"><person-group><name><surname>Likhitrakarn</surname><given-names>Natdanai</given-names></name><name><surname>Golovatch</surname><given-names>Sergei I.</given-names></name><name><surname>Thi</surname><given-names>Sothearen</given-names></name><name><surname>Sophea</surname><given-names>Chhin</given-names></name><name><surname>Lou</surname><given-names>Vanny</given-names></name><name><surname>Sinovas</surname><given-names>Pablo</given-names></name><name><surname>Jeratthitikul</surname><given-names>Ekgachai</given-names></name><name><surname>Pholyotha</surname><given-names>Arthit</given-names></name><name><surname>Siriwut</surname><given-names>Warut</given-names></name><name><surname>Srisonchai</surname><given-names>Ruttapon</given-names></name><name><surname>Panha</surname><given-names>Somsak</given-names></name><name><surname>Sutcharit</surname><given-names>Chirasak</given-names></name></person-group><article-title>﻿Review of the millipede genus <italic><tp:taxon-name><tp:taxon-name-part taxon-name-part-type="genus" reg="Orthomorpha">Orthomorpha</tp:taxon-name-part></tp:taxon-name></italic> Bollman, 1893 (<tp:taxon-name><tp:taxon-name-part taxon-name-part-type="class">Diplopoda</tp:taxon-name-part></tp:taxon-name>, <tp:taxon-name><tp:taxon-name-part taxon-name-part-type="order">Polydesmida</tp:taxon-name-part></tp:taxon-name>, <tp:taxon-name><tp:taxon-name-part taxon-name-part-type="family">Paradoxosomatidae</tp:taxon-name-part></tp:taxon-name>) in Cambodia, with new records and descriptions of three new species</article-title><source>Zookeys</source><day>10</day><month>09</month><year>2025</year><volume>1251</volume><fpage>251</fpage><lpage>274</lpage><pub-id pub-id-type="doi">10.3897/zookeys.1251.158776</pub-id></mixed-citation></tp:treatment-meta><tp:nomenclature><label>﻿</label><tp:taxon-name><object-id xmlns:xlink="http://www.w3.org/1999/xlink" content-type="arpha" xlink:type="simple">3C0337D2-D417-5D45-BA5D-F98B095F238E</object-id>
            <tp:taxon-name-part taxon-name-part-type="genus" reg="Orthomorpha">Orthomorpha</tp:taxon-name-part>
            <tp:taxon-name-part taxon-name-part-type="species" reg="hydrobiologica">hydrobiologica</tp:taxon-name-part>
          </tp:taxon-name><tp:taxon-authority>Attems, 1930</tp:taxon-authority><tp:nomenclature-citation-list><tp:nomenclature-citation><tp:taxon-name>
                <tp:taxon-name-part taxon-name-part-type="genus" reg="Orthomorpha">Orthomorpha</tp:taxon-name-part> <tp:taxon-name-part taxon-name-part-type="species" reg="hydrobiologica">hydrobiologica</tp:taxon-name-part></tp:taxon-name><comment>Attems, 1930: 120 (D).</comment></tp:nomenclature-citation><tp:nomenclature-citation><tp:taxon-name>
                <tp:taxon-name-part taxon-name-part-type="genus" reg="Orthomorpha">Orthomorpha</tp:taxon-name-part> <tp:taxon-name-part taxon-name-part-type="species" reg="hydrobiologica">hydrobiologica</tp:taxon-name-part></tp:taxon-name><comment>– <xref ref-type="bibr" rid="B5">Attems 1937</xref>: 63 (D); 1938: 215 (R); <xref ref-type="bibr" rid="B19">Jeekel 1963</xref>: 265 (M); 1964: 361 (M, D); 1968: 45 (M); <xref ref-type="bibr" rid="B17">Hoffman 1973</xref>: 362 (M); 1977: 700 (M); <xref ref-type="bibr" rid="B15">Golovatch 1998</xref>: 42 (M); <xref ref-type="bibr" rid="B13">Enghoff et al. 2004</xref>: 38 (R); <xref ref-type="bibr" rid="B23">Likhitrakarn et al. 2011</xref>: 53 (D); 2015: 181 (R); <xref ref-type="bibr" rid="B28">Likhitrakarn et al. 2019</xref>: 127 (L); <xref ref-type="bibr" rid="B32">Nguyen et al. 2025</xref>: 48 (L).</comment></tp:nomenclature-citation><tp:nomenclature-citation><tp:taxon-name>
                <tp:taxon-name-part taxon-name-part-type="genus" reg="Oxidus">Oxidus</tp:taxon-name-part> <tp:taxon-name-part taxon-name-part-type="species" reg="hydrobiologicus">hydrobiologicus</tp:taxon-name-part></tp:taxon-name><comment>– <xref ref-type="bibr" rid="B9">Chamberlin 1945</xref>: 10 (R).</comment></tp:nomenclature-citation></tp:nomenclature-citation-list></tp:nomenclature><tp:treatment-sec sec-type="Records from Cambodia" id="SECID0EILAE"><title>Records from Cambodia.</title><p>Sihanoukville Province, Ream; Kampot Province, Phnom Bokor (<xref ref-type="bibr" rid="B6">Attems 1938</xref>). Also known from Indonesia (<xref ref-type="bibr" rid="B4">Attems 1930</xref>; <xref ref-type="bibr" rid="B9">Chamberlin 1945</xref>) and Vietnam (<xref ref-type="bibr" rid="B6">Attems 1938</xref>; <xref ref-type="bibr" rid="B13">Enghoff et al. 2004</xref>; <xref ref-type="bibr" rid="B28">Likhitrakarn et al. 2019</xref>).</p></tp:treatment-sec><tp:treatment-sec sec-type="remarks" id="SECID0EGMAE"><title>Remarks.</title><p>This species has been redescribed relatively recently, based on type material (<xref ref-type="bibr" rid="B23">Likhitrakarn et al. 2011</xref>). It demonstrates a broad coastal distribution pattern along the South China Sea, ranging from northern Vietnam to southern Cambodia, with its extensive presence presumably due to human-mediated dispersal (<xref ref-type="bibr" rid="B28">Likhitrakarn et al. 2019</xref>).</p></tp:treatment-sec><ref-list><ref id="B5"><mixed-citation xmlns:xlink="http://www.w3.org/1999/xlink" xlink:type="simple"><person-group><name name-style="western"><surname>Attems</surname><given-names>C</given-names></name></person-group> (<year>1937</year>) <tp:taxon-name><tp:taxon-name-part taxon-name-part-type="subphylum">Myriapoda</tp:taxon-name-part></tp:taxon-name> 3. <tp:taxon-name><tp:taxon-name-part taxon-name-part-type="superfamily">Polydesmoidea</tp:taxon-name-part></tp:taxon-name> I. Fam. <tp:taxon-name><tp:taxon-name-part taxon-name-part-type="family">Strongylosomidae</tp:taxon-name-part></tp:taxon-name>. Das Tierreich 68: i-xxii, 1–300. <ext-link xlink:href="10.1515/9783111567099" ext-link-type="doi" xlink:type="simple">https://doi.org/10.1515/9783111567099</ext-link></mixed-citation></ref><ref id="B19"><mixed-citation xmlns:xlink="http://www.w3.org/1999/xlink" xlink:type="simple"><person-group><name name-style="western"><surname>Jeekel</surname><given-names>CAW</given-names></name></person-group> (<year>1963</year>) <article-title><tp:taxon-name><tp:taxon-name-part taxon-name-part-type="family">Paradoxosomatidae</tp:taxon-name-part></tp:taxon-name> from Borneo (<tp:taxon-name><tp:taxon-name-part taxon-name-part-type="class">Diplopoda</tp:taxon-name-part></tp:taxon-name>, <tp:taxon-name><tp:taxon-name-part taxon-name-part-type="order">Polydesmida</tp:taxon-name-part></tp:taxon-name>).</article-title><source>Tijdschrift voor Entomologie</source><volume>106</volume>: <fpage>205</fpage>–<lpage>283</lpage>.</mixed-citation></ref><ref id="B17"><mixed-citation xmlns:xlink="http://www.w3.org/1999/xlink" xlink:type="simple"><person-group><name name-style="western"><surname>Hoffman</surname><given-names>RL</given-names></name></person-group> (<year>1973</year>) <article-title>Descriptions and allocation of new or poorly known genera and species of <tp:taxon-name><tp:taxon-name-part taxon-name-part-type="family">Paradoxosomatidae</tp:taxon-name-part></tp:taxon-name> from south-eastern Asia (<tp:taxon-name><tp:taxon-name-part taxon-name-part-type="class">Diplopoda</tp:taxon-name-part></tp:taxon-name>: <tp:taxon-name><tp:taxon-name-part taxon-name-part-type="order">Polydesmida</tp:taxon-name-part></tp:taxon-name>).</article-title><source>Journal of Natural History</source><volume>7</volume>(<issue>4</issue>): <fpage>361</fpage>–<lpage>389</lpage>. <ext-link xlink:href="10.1080/00222937300770281" ext-link-type="doi" xlink:type="simple">https://doi.org/10.1080/00222937300770281</ext-link></mixed-citation></ref><ref id="B15"><mixed-citation xmlns:xlink="http://www.w3.org/1999/xlink" xlink:type="simple"><person-group><name name-style="western"><surname>Golovatch</surname><given-names>SI</given-names></name></person-group> (<year>1998</year>) <article-title>On several new or poorly-known Oriental <tp:taxon-name><tp:taxon-name-part taxon-name-part-type="family">Paradoxosomatidae</tp:taxon-name-part></tp:taxon-name> (<tp:taxon-name><tp:taxon-name-part taxon-name-part-type="class">Diplopoda</tp:taxon-name-part></tp:taxon-name><tp:taxon-name><tp:taxon-name-part taxon-name-part-type="order">Polydesmida</tp:taxon-name-part></tp:taxon-name>), VI.</article-title><source><tp:taxon-name><tp:taxon-name-part taxon-name-part-type="phylum">Arthropoda</tp:taxon-name-part></tp:taxon-name> Selecta</source><volume>6</volume>(<issue>3–4</issue>): <fpage>35</fpage>–<lpage>46</lpage>. [for 1997]</mixed-citation></ref><ref id="B13"><mixed-citation xmlns:xlink="http://www.w3.org/1999/xlink" xlink:type="simple"><person-group><name name-style="western"><surname>Enghoff</surname><given-names>H</given-names></name><name name-style="western"><surname>Golovatch</surname><given-names>SI</given-names></name><name name-style="western"><surname>Nguyen</surname><given-names>DA</given-names></name></person-group> (<year>2004</year>) <article-title>A review of the millipede fauna of Vietnam (<tp:taxon-name><tp:taxon-name-part taxon-name-part-type="class">Diplopoda</tp:taxon-name-part></tp:taxon-name>).</article-title><source><tp:taxon-name><tp:taxon-name-part taxon-name-part-type="phylum">Arthropoda</tp:taxon-name-part></tp:taxon-name> Selecta</source><volume>13</volume>(<issue>1–2</issue>): <fpage>29</fpage>–<lpage>43</lpage>.</mixed-citation></ref><ref id="B23"><mixed-citation xmlns:xlink="http://www.w3.org/1999/xlink" xlink:type="simple"><person-group><name name-style="western"><surname>Likhitrakarn</surname><given-names>N</given-names></name><name name-style="western"><surname>Golovatch</surname><given-names>SI</given-names></name><name name-style="western"><surname>Panha</surname><given-names>S</given-names></name></person-group> (<year>2011</year>) <article-title>Revision of the Southeast Asian millipede genus <italic><tp:taxon-name><tp:taxon-name-part taxon-name-part-type="genus">Orthomorpha</tp:taxon-name-part></tp:taxon-name></italic> Bollman, 1893, with the proposal of a new genus (<tp:taxon-name><tp:taxon-name-part taxon-name-part-type="class">Diplopoda</tp:taxon-name-part></tp:taxon-name>, <tp:taxon-name><tp:taxon-name-part taxon-name-part-type="order">Polydesmida</tp:taxon-name-part></tp:taxon-name>, <tp:taxon-name><tp:taxon-name-part taxon-name-part-type="family">Paradoxosomatidae</tp:taxon-name-part></tp:taxon-name>).</article-title><source>ZooKeys</source><volume>131</volume>: <fpage>1</fpage>–<lpage>161</lpage>. <ext-link xlink:href="10.3897/zookeys.131.1921" ext-link-type="doi" xlink:type="simple">https://doi.org/10.3897/zookeys.131.1921</ext-link></mixed-citation></ref><ref id="B28"><mixed-citation xmlns:xlink="http://www.w3.org/1999/xlink" xlink:type="simple"><person-group><name name-style="western"><surname>Likhitrakarn</surname><given-names>N</given-names></name><name name-style="western"><surname>Golovatch</surname><given-names>SI</given-names></name><name name-style="western"><surname>Semenyuk</surname><given-names>I</given-names></name><name name-style="western"><surname>Efeykin</surname><given-names>BD</given-names></name><name name-style="western"><surname>Panha</surname><given-names>S</given-names></name></person-group> (<year>2019</year>) <article-title>Review of the millipede genus <italic><tp:taxon-name><tp:taxon-name-part taxon-name-part-type="genus">Orthomorpha</tp:taxon-name-part></tp:taxon-name></italic> Bollman, 1893 (<tp:taxon-name><tp:taxon-name-part taxon-name-part-type="class">Diplopoda</tp:taxon-name-part></tp:taxon-name>, <tp:taxon-name><tp:taxon-name-part taxon-name-part-type="order">Polydesmida</tp:taxon-name-part></tp:taxon-name>, <tp:taxon-name><tp:taxon-name-part taxon-name-part-type="family">Paradoxosomatidae</tp:taxon-name-part></tp:taxon-name>) in Vietnam, with several new records and descriptions of two new species.</article-title><source>ZooKeys</source><volume>898</volume>: <fpage>121</fpage>–<lpage>158</lpage>. <ext-link xlink:href="10.3897/zookeys.898.39265" ext-link-type="doi" xlink:type="simple">https://doi.org/10.3897/zookeys.898.39265</ext-link></mixed-citation></ref><ref id="B32"><mixed-citation xmlns:xlink="http://www.w3.org/1999/xlink" xlink:type="simple"><person-group><name name-style="western"><surname>Nguyen</surname><given-names>AD</given-names></name><name name-style="western"><surname>Nguyen</surname><given-names>TAT</given-names></name><name name-style="western"><surname>Le</surname><given-names>AH</given-names></name><name name-style="western"><surname>Le</surname><given-names>SX</given-names></name><name name-style="western"><surname>Tran</surname><given-names>BTT</given-names></name></person-group> (<year>2025</year>) <article-title>An updated checklist of the millipedes of Vietnam (<tp:taxon-name><tp:taxon-name-part taxon-name-part-type="phylum">Arthropoda</tp:taxon-name-part></tp:taxon-name>, <tp:taxon-name><tp:taxon-name-part taxon-name-part-type="class">Diplopoda</tp:taxon-name-part></tp:taxon-name>) and research perspectives.</article-title><source>Zootaxa</source><volume>5649</volume>(<issue>1</issue>): <fpage>001</fpage>–<lpage>071</lpage>. <ext-link xlink:href="10.11646/zootaxa.5649.1.1" ext-link-type="doi" xlink:type="simple">https://doi.org/10.11646/zootaxa.5649.1.1</ext-link></mixed-citation></ref><ref id="B9"><mixed-citation xmlns:xlink="http://www.w3.org/1999/xlink" xlink:type="simple"><person-group><name name-style="western"><surname>Chamberlin</surname><given-names>RV</given-names></name></person-group> (<year>1945</year>) <article-title>On some diplopods from the Indo-Australian Archipelago.</article-title><source>American Museum Novitates</source><volume>1282</volume>: <fpage>1</fpage>–<lpage>43</lpage>.</mixed-citation></ref><ref id="B6"><mixed-citation xmlns:xlink="http://www.w3.org/1999/xlink" xlink:type="simple"><person-group><name name-style="western"><surname>Attems</surname><given-names>C</given-names></name></person-group> (<year>1938</year>) <article-title>Die von Dr. C. Dawydoff in Franzosisch Indochina gesammelten Myriopoden.</article-title><source>Memoires du Museum national d’Histoire naturelle, Nouvelle Serie</source><volume>6</volume>: <fpage>187</fpage>–<lpage>321</lpage>.</mixed-citation></ref><ref id="B4"><mixed-citation xmlns:xlink="http://www.w3.org/1999/xlink" xlink:type="simple"><person-group><name name-style="western"><surname>Attems</surname><given-names>C</given-names></name></person-group> (<year>1930</year>) <article-title>Myriopoden von Java, Sumatra und Bali. Archiv fur Hydrobiologie. Suppl.</article-title><volume>8</volume>: <fpage>115</fpage>–<lpage>192</lpage>.</mixed-citation></ref></ref-list></tp:taxon-treatment>
