# Supplementary material for: ﻿Review of the millipede genus Orthomorpha Bollman, 1893 (Diplopoda, Polydesmida, Paradoxosomatidae) in Cambodia, with new records and descriptions of three new species
Source: Zookeys. 2025 Sep 10;1251:251–74. doi: 10.3897/zookeys.1251.158776 (PMC12444360; doi:10.3897/zookeys.1251.158776)
Supplement: XML Treatment for Orthomorpha cambodjana [file zookeys.1251.158776-treatment3.xml]

<!DOCTYPE tp:taxon-treatment
  PUBLIC "-//TaxonX//DTD Taxonomic Treatment Publishing DTD v0 20100105//EN" "tax-treatment-NSO.dtd">
<tp:taxon-treatment xmlns:tp="http://www.plazi.org/taxpub"><tp:treatment-meta><kwd-group><label>Taxon classification</label><kwd>
              <named-content content-type="kingdom">Animalia</named-content>
            </kwd><kwd>
              <named-content content-type="order">Polydesmida</named-content>
            </kwd><kwd>
              <named-content content-type="family">Paradoxosomatidae</named-content>
            </kwd></kwd-group><mixed-citation publication-type="journal"><person-group><name><surname>Likhitrakarn</surname><given-names>Natdanai</given-names></name><name><surname>Golovatch</surname><given-names>Sergei I.</given-names></name><name><surname>Thi</surname><given-names>Sothearen</given-names></name><name><surname>Sophea</surname><given-names>Chhin</given-names></name><name><surname>Lou</surname><given-names>Vanny</given-names></name><name><surname>Sinovas</surname><given-names>Pablo</given-names></name><name><surname>Jeratthitikul</surname><given-names>Ekgachai</given-names></name><name><surname>Pholyotha</surname><given-names>Arthit</given-names></name><name><surname>Siriwut</surname><given-names>Warut</given-names></name><name><surname>Srisonchai</surname><given-names>Ruttapon</given-names></name><name><surname>Panha</surname><given-names>Somsak</given-names></name><name><surname>Sutcharit</surname><given-names>Chirasak</given-names></name></person-group><article-title>﻿Review of the millipede genus <italic><tp:taxon-name><tp:taxon-name-part taxon-name-part-type="genus" reg="Orthomorpha">Orthomorpha</tp:taxon-name-part></tp:taxon-name></italic> Bollman, 1893 (<tp:taxon-name><tp:taxon-name-part taxon-name-part-type="class">Diplopoda</tp:taxon-name-part></tp:taxon-name>, <tp:taxon-name><tp:taxon-name-part taxon-name-part-type="order">Polydesmida</tp:taxon-name-part></tp:taxon-name>, <tp:taxon-name><tp:taxon-name-part taxon-name-part-type="family">Paradoxosomatidae</tp:taxon-name-part></tp:taxon-name>) in Cambodia, with new records and descriptions of three new species</article-title><source>Zookeys</source><day>10</day><month>09</month><year>2025</year><volume>1251</volume><fpage>251</fpage><lpage>274</lpage><pub-id pub-id-type="doi">10.3897/zookeys.1251.158776</pub-id></mixed-citation></tp:treatment-meta><tp:nomenclature><label>﻿</label><tp:taxon-name><object-id xmlns:xlink="http://www.w3.org/1999/xlink" content-type="arpha" xlink:type="simple">8A07A8F5-9A1C-5AD2-AEC4-94C95BEDF0F8</object-id>
            <tp:taxon-name-part taxon-name-part-type="genus" reg="Orthomorpha">Orthomorpha</tp:taxon-name-part>
            <tp:taxon-name-part taxon-name-part-type="species" reg="cambodjana">cambodjana</tp:taxon-name-part>
          </tp:taxon-name><tp:taxon-authority>(Attems, 1953)</tp:taxon-authority><tp:nomenclature-citation-list><tp:nomenclature-citation><tp:taxon-name>
                <tp:taxon-name-part taxon-name-part-type="genus" reg="Pratinus">Pratinus</tp:taxon-name-part> <tp:taxon-name-part taxon-name-part-type="species" reg="cambodjanus">cambodjanus</tp:taxon-name-part></tp:taxon-name><comment>Attems, 1953: 168 (D).</comment></tp:nomenclature-citation><tp:nomenclature-citation><tp:taxon-name>
                <tp:taxon-name-part taxon-name-part-type="genus" reg="Orthomorpha">Orthomorpha</tp:taxon-name-part> <tp:taxon-name-part taxon-name-part-type="species" reg="cambodjana">cambodjana</tp:taxon-name-part></tp:taxon-name><comment>– <xref ref-type="bibr" rid="B19">Jeekel 1963</xref>: 265 (M), 1964: 361 (M, D), 1968: 56 (M); <xref ref-type="bibr" rid="B18">Hoffman 1977</xref>: 700 (M); <xref ref-type="bibr" rid="B15">Golovatch 1998</xref>: 42 (M, D); <xref ref-type="bibr" rid="B23">Likhitrakarn et al. 2011</xref>: 66 (D), 2014a: 7 (D, R).</comment></tp:nomenclature-citation></tp:nomenclature-citation-list></tp:nomenclature><tp:treatment-sec sec-type="Records from Cambodia" id="SECID0ECPAE"><title>Records from Cambodia.</title><p>Kampot Province, Kampot; Sihanoukville Province, Ream; Koh Kong Province, Sre Ambel (<xref ref-type="bibr" rid="B7">Attems 1953</xref>). Also known from Laos (<xref ref-type="bibr" rid="B24">Likhitrakarn et al. 2014a</xref>).</p></tp:treatment-sec><tp:treatment-sec sec-type="remarks" id="SECID0EQPAE"><title>Remarks.</title><p>This species has been redescribed relatively recently (<xref ref-type="bibr" rid="B23">Likhitrakarn et al. 2011</xref>), based on type material. That redescription, coupled with subsequent records, suggests a broader distribution of the species in Indochina than previously recognized (<xref ref-type="bibr" rid="B23">Likhitrakarn et al. 2011</xref>, <xref ref-type="bibr" rid="B24">2014a</xref>).</p></tp:treatment-sec><ref-list><ref id="B19"><mixed-citation xmlns:xlink="http://www.w3.org/1999/xlink" xlink:type="simple"><person-group><name name-style="western"><surname>Jeekel</surname><given-names>CAW</given-names></name></person-group> (<year>1963</year>) <article-title><tp:taxon-name><tp:taxon-name-part taxon-name-part-type="family">Paradoxosomatidae</tp:taxon-name-part></tp:taxon-name> from Borneo (<tp:taxon-name><tp:taxon-name-part taxon-name-part-type="class">Diplopoda</tp:taxon-name-part></tp:taxon-name>, <tp:taxon-name><tp:taxon-name-part taxon-name-part-type="order">Polydesmida</tp:taxon-name-part></tp:taxon-name>).</article-title><source>Tijdschrift voor Entomologie</source><volume>106</volume>: <fpage>205</fpage>–<lpage>283</lpage>.</mixed-citation></ref><ref id="B18"><mixed-citation xmlns:xlink="http://www.w3.org/1999/xlink" xlink:type="simple"><person-group><name name-style="western"><surname>Hoffman</surname><given-names>RL</given-names></name></person-group> (<year>1977</year>) <article-title><tp:taxon-name><tp:taxon-name-part taxon-name-part-type="class">Diplopoda</tp:taxon-name-part></tp:taxon-name> from Malayan caves, collected by M. Pierre Strinati.</article-title><source>Revue Suisse de Zoologie</source><volume>84</volume>(<issue>3</issue>): <fpage>699</fpage>–<lpage>719</lpage>. <ext-link xlink:href="10.5962/bhl.part.91419" ext-link-type="doi" xlink:type="simple">https://doi.org/10.5962/bhl.part.91419</ext-link></mixed-citation></ref><ref id="B15"><mixed-citation xmlns:xlink="http://www.w3.org/1999/xlink" xlink:type="simple"><person-group><name name-style="western"><surname>Golovatch</surname><given-names>SI</given-names></name></person-group> (<year>1998</year>) <article-title>On several new or poorly-known Oriental <tp:taxon-name><tp:taxon-name-part taxon-name-part-type="family">Paradoxosomatidae</tp:taxon-name-part></tp:taxon-name> (<tp:taxon-name><tp:taxon-name-part taxon-name-part-type="class">Diplopoda</tp:taxon-name-part></tp:taxon-name><tp:taxon-name><tp:taxon-name-part taxon-name-part-type="order">Polydesmida</tp:taxon-name-part></tp:taxon-name>), VI.</article-title><source><tp:taxon-name><tp:taxon-name-part taxon-name-part-type="phylum">Arthropoda</tp:taxon-name-part></tp:taxon-name> Selecta</source><volume>6</volume>(<issue>3–4</issue>): <fpage>35</fpage>–<lpage>46</lpage>. [for 1997]</mixed-citation></ref><ref id="B23"><mixed-citation xmlns:xlink="http://www.w3.org/1999/xlink" xlink:type="simple"><person-group><name name-style="western"><surname>Likhitrakarn</surname><given-names>N</given-names></name><name name-style="western"><surname>Golovatch</surname><given-names>SI</given-names></name><name name-style="western"><surname>Panha</surname><given-names>S</given-names></name></person-group> (<year>2011</year>) <article-title>Revision of the Southeast Asian millipede genus <italic><tp:taxon-name><tp:taxon-name-part taxon-name-part-type="genus">Orthomorpha</tp:taxon-name-part></tp:taxon-name></italic> Bollman, 1893, with the proposal of a new genus (<tp:taxon-name><tp:taxon-name-part taxon-name-part-type="class">Diplopoda</tp:taxon-name-part></tp:taxon-name>, <tp:taxon-name><tp:taxon-name-part taxon-name-part-type="order">Polydesmida</tp:taxon-name-part></tp:taxon-name>, <tp:taxon-name><tp:taxon-name-part taxon-name-part-type="family">Paradoxosomatidae</tp:taxon-name-part></tp:taxon-name>).</article-title><source>ZooKeys</source><volume>131</volume>: <fpage>1</fpage>–<lpage>161</lpage>. <ext-link xlink:href="10.3897/zookeys.131.1921" ext-link-type="doi" xlink:type="simple">https://doi.org/10.3897/zookeys.131.1921</ext-link></mixed-citation></ref><ref id="B7"><mixed-citation xmlns:xlink="http://www.w3.org/1999/xlink" xlink:type="simple"><person-group><name name-style="western"><surname>Attems</surname><given-names>C</given-names></name></person-group> (<year>1953</year>) <article-title>Myriopoden von Indochina. Expedition von Dr. C. Dawydoff (1938–1939). Memoires du Museum national d’Histoire naturelle, Serie A.</article-title><source>Zoologie</source><volume>5</volume>(<issue>3</issue>): <fpage>133</fpage>–<lpage>230</lpage>.</mixed-citation></ref><ref id="B24"><mixed-citation xmlns:xlink="http://www.w3.org/1999/xlink" xlink:type="simple"><person-group><name name-style="western"><surname>Likhitrakarn</surname><given-names>N</given-names></name><name name-style="western"><surname>Golovatch</surname><given-names>SI</given-names></name><name name-style="western"><surname>Panha</surname><given-names>S</given-names></name></person-group> (<year>2014a</year>) <article-title>The millipede genus <italic><tp:taxon-name><tp:taxon-name-part taxon-name-part-type="genus">Orthomorpha</tp:taxon-name-part></tp:taxon-name></italic> Bollman, 1893 in Laos (<tp:taxon-name><tp:taxon-name-part taxon-name-part-type="class">Diplopoda</tp:taxon-name-part></tp:taxon-name>, <tp:taxon-name><tp:taxon-name-part taxon-name-part-type="order">Polydesmida</tp:taxon-name-part></tp:taxon-name>, <tp:taxon-name><tp:taxon-name-part taxon-name-part-type="family">Paradoxosomatidae</tp:taxon-name-part></tp:taxon-name>), with descriptions of new species.</article-title><source>ZooKeys</source><volume>374</volume>: <fpage>1</fpage>–<lpage>22</lpage>. <ext-link xlink:href="10.3897/zookeys.374.6711" ext-link-type="doi" xlink:type="simple">https://doi.org/10.3897/zookeys.374.6711</ext-link></mixed-citation></ref></ref-list></tp:taxon-treatment>
