# Supplementary material for: ﻿Review of the millipede genus Orthomorpha Bollman, 1893 (Diplopoda, Polydesmida, Paradoxosomatidae) in Cambodia, with new records and descriptions of three new species
Source: Zookeys. 2025 Sep 10;1251:251–74. doi: 10.3897/zookeys.1251.158776 (PMC12444360; doi:10.3897/zookeys.1251.158776)
Supplement: XML Treatment for Orthomorpha tergoaurantia [file zookeys.1251.158776-treatment4.xml]

<!DOCTYPE tp:taxon-treatment
  PUBLIC "-//TaxonX//DTD Taxonomic Treatment Publishing DTD v0 20100105//EN" "tax-treatment-NSO.dtd">
<tp:taxon-treatment xmlns:tp="http://www.plazi.org/taxpub"><tp:treatment-meta><kwd-group><label>Taxon classification</label><kwd>
              <named-content content-type="kingdom">Animalia</named-content>
            </kwd><kwd>
              <named-content content-type="order">Polydesmida</named-content>
            </kwd><kwd>
              <named-content content-type="family">Paradoxosomatidae</named-content>
            </kwd></kwd-group><mixed-citation publication-type="journal"><person-group><name><surname>Likhitrakarn</surname><given-names>Natdanai</given-names></name><name><surname>Golovatch</surname><given-names>Sergei I.</given-names></name><name><surname>Thi</surname><given-names>Sothearen</given-names></name><name><surname>Sophea</surname><given-names>Chhin</given-names></name><name><surname>Lou</surname><given-names>Vanny</given-names></name><name><surname>Sinovas</surname><given-names>Pablo</given-names></name><name><surname>Jeratthitikul</surname><given-names>Ekgachai</given-names></name><name><surname>Pholyotha</surname><given-names>Arthit</given-names></name><name><surname>Siriwut</surname><given-names>Warut</given-names></name><name><surname>Srisonchai</surname><given-names>Ruttapon</given-names></name><name><surname>Panha</surname><given-names>Somsak</given-names></name><name><surname>Sutcharit</surname><given-names>Chirasak</given-names></name></person-group><article-title>﻿Review of the millipede genus <italic><tp:taxon-name><tp:taxon-name-part taxon-name-part-type="genus" reg="Orthomorpha">Orthomorpha</tp:taxon-name-part></tp:taxon-name></italic> Bollman, 1893 (<tp:taxon-name><tp:taxon-name-part taxon-name-part-type="class">Diplopoda</tp:taxon-name-part></tp:taxon-name>, <tp:taxon-name><tp:taxon-name-part taxon-name-part-type="order">Polydesmida</tp:taxon-name-part></tp:taxon-name>, <tp:taxon-name><tp:taxon-name-part taxon-name-part-type="family">Paradoxosomatidae</tp:taxon-name-part></tp:taxon-name>) in Cambodia, with new records and descriptions of three new species</article-title><source>Zookeys</source><day>10</day><month>09</month><year>2025</year><volume>1251</volume><fpage>251</fpage><lpage>274</lpage><pub-id pub-id-type="doi">10.3897/zookeys.1251.158776</pub-id></mixed-citation></tp:treatment-meta><tp:nomenclature><label>﻿</label><tp:taxon-name><object-id xmlns:xlink="http://www.w3.org/1999/xlink" content-type="arpha" xlink:type="simple">DFFD7DF8-8710-59E8-9737-88FFE7523BEA</object-id>
            <tp:taxon-name-part taxon-name-part-type="genus" reg="Orthomorpha">Orthomorpha</tp:taxon-name-part>
            <tp:taxon-name-part taxon-name-part-type="species" reg="tergoaurantia">tergoaurantia</tp:taxon-name-part>
            <object-id xmlns:xlink="http://www.w3.org/1999/xlink" content-type="zoobank" xlink:type="simple">https://zoobank.org/6E76D3DC-E0BF-46C4-9F68-4E335DAB1B2C</object-id>
          </tp:taxon-name><tp:taxon-authority>Likhitrakarn</tp:taxon-authority><tp:taxon-status xmlns:xlink="http://www.w3.org/1999/xlink" xlink:type="simple">sp. nov.</tp:taxon-status><xref ref-type="fig" rid="F1">Figs 1</xref><xref ref-type="fig" rid="F2">, 2</xref><xref ref-type="fig" rid="F3">, 3</xref><xref ref-type="fig" rid="F4">, 4</xref></tp:nomenclature><tp:treatment-sec sec-type="material" id="SECID0E3RAE"><title>Material examined.</title><p><bold><italic>Holotype</italic></bold>: ♂ (<named-content xmlns:xlink="http://www.w3.org/1999/xlink" content-type="dwc:institutional_code" xlink:title="Museum of Zoology, Chulalongkorn University" xlink:href="http://grbio.org/institution/chulalongkorn-university-museum-natural-history" xlink:type="simple">CUMZ</named-content>-PD0031), Cambodia, Kampot Province, Banteay Meas District, Prasat Phnom Totong Temple (locality code C042), ca 50 m a.s.l., <named-content xmlns:xlink="http://www.w3.org/1999/xlink" content-type="dwc:verbatimCoordinates" xlink:type="simple"><named-content content-type="geo-json" specific-use="{&#34;type&#34;:&#34;Point&#34;,&#34;coordinates&#34;:[104.522500,10.697222]}" id="NCID0EPSAE" xlink:type="simple">10°41'50"N, 104°31'21"E</named-content></named-content>, 15.09.2019, leg. R. Srisonchai. <bold><italic>Paratypes</italic></bold>: 2 ♀♀ (<named-content xmlns:xlink="http://www.w3.org/1999/xlink" content-type="dwc:institutional_code" xlink:title="Museum of Zoology, Chulalongkorn University" xlink:href="http://grbio.org/institution/chulalongkorn-university-museum-natural-history" xlink:type="simple">CUMZ</named-content>-PD0031), same data, together with holotype. 1 ♂, 1 ♀ (<named-content xmlns:xlink="http://www.w3.org/1999/xlink" content-type="dwc:institutional_code" xlink:title="Museum of Zoology, Chulalongkorn University" xlink:href="http://grbio.org/institution/chulalongkorn-university-museum-natural-history" xlink:type="simple">CUMZ</named-content>-PD0032), Cambodia, Kampot Province, Tuek Chhou District, Phnom Chhngok Cave Temple (locality code C046), ca 60 m a.s.l., <named-content xmlns:xlink="http://www.w3.org/1999/xlink" content-type="dwc:verbatimCoordinates" xlink:type="simple"><named-content content-type="geo-json" specific-use="{&#34;type&#34;:&#34;Point&#34;,&#34;coordinates&#34;:[104.267778,10.643056]}" id="NCID0EETAE" xlink:type="simple">10°38'35"N, 104°16'04"E</named-content></named-content>, 16.09.2019, leg. R. Srisonchai; 2 ♂♂, 1 ♀ (<named-content xmlns:xlink="http://www.w3.org/1999/xlink" content-type="dwc:institutional_code" xlink:title="Museum of Zoology, Chulalongkorn University" xlink:href="http://grbio.org/institution/chulalongkorn-university-museum-natural-history" xlink:type="simple">CUMZ</named-content>-PD0033), Cambodia, Kampong Speu Province, Samraong Tong District, Khum Skuh, Phnom Cheal Pagoda (locality code C031), ca 210 m a.s.l., <named-content xmlns:xlink="http://www.w3.org/1999/xlink" content-type="dwc:verbatimCoordinates" xlink:type="simple"><named-content content-type="geo-json" specific-use="{&#34;type&#34;:&#34;Point&#34;,&#34;coordinates&#34;:[104.509722,11.386667]}" id="NCID0ERTAE" xlink:type="simple">11°23'12"N, 104°30'35"E</named-content></named-content>, 13.09.2019, leg. R. Srisonchai; 3 ♂♂ (<named-content xmlns:xlink="http://www.w3.org/1999/xlink" content-type="dwc:institutional_code" xlink:title="Museum of Zoology, Chulalongkorn University" xlink:href="http://grbio.org/institution/chulalongkorn-university-museum-natural-history" xlink:type="simple">CUMZ</named-content>-PD034), Cambodia, Kampot Province, Krong Kampot District, side of Road no. 33, beside the Preaek Tuek Chhu River (locality code C049), ca 5 m a.s.l., <named-content xmlns:xlink="http://www.w3.org/1999/xlink" content-type="dwc:verbatimCoordinates" xlink:type="simple"><named-content content-type="geo-json" specific-use="{&#34;type&#34;:&#34;Point&#34;,&#34;coordinates&#34;:[104.223278,10.611444]}" id="NCID0E5TAE" xlink:type="simple">10°36'41.2"N, 104°13'23.8"E</named-content></named-content>, 16.09.2019, leg. R. Srisonchai.</p></tp:treatment-sec><tp:treatment-sec sec-type="etymology" id="SECID0EDUAE"><title>Etymology.</title><p>The species name ‘tergoaurantia’ is derived from the Latin words ‘tergum’, meaning ‘back’, and ‘aurantium’, meaning ‘orange’. This name emphasizes the distinctive dark or bright orange coloration of the paraterga, which is a prominent characteristic distinguishing it from other Cambodian congeners.</p></tp:treatment-sec><tp:treatment-sec sec-type="diagnosis" id="SECID0ESUAE"><title>Diagnosis.</title><p>This new species seems to be particularly similar to <italic><tp:taxon-name><tp:taxon-name-part taxon-name-part-type="genus" reg="Orthomorpha">Orthomorpha</tp:taxon-name-part> <tp:taxon-name-part taxon-name-part-type="species" reg="cambodjana">cambodjana</tp:taxon-name-part></tp:taxon-name></italic> (Attems, 1953) in gonopod conformation, sharing a very slender and suberect gonopodal telopodite. However, it clearly differs by its larger body size (35.4–39.4 mm long and 4.1–4.9 mm wide in ♂, 35.4–39.4 mm long and 4.2–4.3 mm wide in ♀, <italic>vs</italic> 17–30 mm long and 2.0–3.1 mm wide in ♂, 19–29 mm long and 2.0–3.4 mm wide in ♀ of <italic><tp:taxon-name><tp:taxon-name-part taxon-name-part-type="genus" reg="Orthomorpha">O.</tp:taxon-name-part> <tp:taxon-name-part taxon-name-part-type="species" reg="cambodjana">cambodjana</tp:taxon-name-part></tp:taxon-name></italic>) and by the shape of the solenophore apex. The caudal denticle on the pleurosternal carinae is traceable until body rings 7 or 8 in the new species (<italic>vs</italic> rings 16 or 17 in <italic><tp:taxon-name><tp:taxon-name-part taxon-name-part-type="genus" reg="Orthomorpha">O.</tp:taxon-name-part> <tp:taxon-name-part taxon-name-part-type="species" reg="cambodjana">cambodjana</tp:taxon-name-part></tp:taxon-name></italic>). Additionally, tarsal brushes are present until ♂ legs of ring 17 in the new species, <italic>vs</italic> only until ♂ legs 7 of <italic><tp:taxon-name><tp:taxon-name-part taxon-name-part-type="genus" reg="Orthomorpha">O.</tp:taxon-name-part> <tp:taxon-name-part taxon-name-part-type="species" reg="cambodjana">cambodjana</tp:taxon-name-part></tp:taxon-name></italic>.</p></tp:treatment-sec><tp:treatment-sec sec-type="description" id="SECID0EKWAE"><title>Description.</title><p>Length 31.2–37.3 mm (♂), 35.4–39.4 mm (♀), width of midbody pro- and metazona 2.5–3.2 and 4.1–4.9 mm (♂) or 3.2–3.9 and 4.7–5.7 mm (♀), respectively.</p><p>Coloration of live animals dark brown to blackish (Fig. <xref ref-type="fig" rid="F1">1</xref>), with contrasting dark orange to bright orange or yellowish paraterga and epiproct; antennae black; venter and legs brown to blackish; coloration of alcohol material after six years of preservation faded to dark castaneous brown, paraterga, venter, epiproct, and several basal podomeres more flavous, pale pinkish, brownish or pale yellow (Fig. <xref ref-type="fig" rid="F2">2A–G</xref>).</p><fig id="F1" position="float" orientation="portrait"><object-id xmlns:xlink="http://www.w3.org/1999/xlink" content-type="doi" xlink:type="simple">10.3897/zookeys.1251.158776.figure1</object-id><object-id xmlns:xlink="http://www.w3.org/1999/xlink" content-type="arpha" xlink:type="simple">5A8D289A-D136-5325-B689-0225F256528A</object-id><label>Figure 1.</label><caption><p><italic><tp:taxon-name><tp:taxon-name-part taxon-name-part-type="genus" reg="Orthomorpha">Orthomorpha</tp:taxon-name-part> <tp:taxon-name-part taxon-name-part-type="species" reg="tergoaurantia">tergoaurantia</tp:taxon-name-part></tp:taxon-name></italic> Likhitrakarn, sp. nov., habitus, live coloration. A. ♂ Paratype from Phnom Cheal Pagoda; B. ♀ Paratype from Phnom Chhngok Cave Temple; C. ♂ holotype from Prasat Phnom Totong Temple.</p></caption><graphic xmlns:xlink="http://www.w3.org/1999/xlink" xlink:href="zookeys-1251-251_article-158776__-g001.jpg" position="float" orientation="portrait" xlink:type="simple" id="oo_1413004.jpg"><uri content-type="original_file" xlink:type="simple">https://binary.pensoft.net/fig/1413004</uri></graphic></fig><fig id="F2" position="float" orientation="portrait"><object-id xmlns:xlink="http://www.w3.org/1999/xlink" content-type="doi" xlink:type="simple">10.3897/zookeys.1251.158776.figure2</object-id><object-id xmlns:xlink="http://www.w3.org/1999/xlink" content-type="arpha" xlink:type="simple">D322B2C6-461D-5782-A5CA-6DC757B9DCEA</object-id><label>Figure 2.</label><caption><p><italic><tp:taxon-name><tp:taxon-name-part taxon-name-part-type="genus" reg="Orthomorpha">Orthomorpha</tp:taxon-name-part> <tp:taxon-name-part taxon-name-part-type="species" reg="tergoaurantia">tergoaurantia</tp:taxon-name-part></tp:taxon-name></italic> Likhitrakarn, sp. nov., ♂ holotype. A, B. Anterior part of body, dorsal and lateral views, respectively; C. Rings 10 and 11, dorsal view; D. Rings 9–11, lateral view; E–G. Posterior part of body, lateral, dorsal and ventral views, respectively; H, I. Sternal cones between coxae 4, subcaudal and sublateral views, respectively.</p></caption><graphic xmlns:xlink="http://www.w3.org/1999/xlink" xlink:href="zookeys-1251-251_article-158776__-g002.jpg" position="float" orientation="portrait" xlink:type="simple" id="oo_1413005.jpg"><uri content-type="original_file" xlink:type="simple">https://binary.pensoft.net/fig/1413005</uri></graphic></fig><p>Clypeolabral region and vertex sparsely setose, epicranial suture distinct. Antennae long (Fig. <xref ref-type="fig" rid="F2">2B</xref>), reaching or extending past ring 3 (♂) or reaching to ring 3 (♀) when stretched dorsally. In width, head &lt; collum &lt; ring 3 &lt; 4 &lt; 2 &lt; 5 &lt; 6 &lt; 7–16 (Fig. <xref ref-type="fig" rid="F2">2A</xref>), thereafter body gently and gradually tapering. Collum with three transverse rows of strong setae: 4+4 anterior, 2+2 intermediate, and 4+4 posterior; a small incision laterally in posterior 1/3; caudal corner of paraterga pointed, dentiform, paraterga declined ventrad, not drawn past rear margin (Fig. <xref ref-type="fig" rid="F2">2A, B</xref>).</p><p>Tegument smooth and shining, prozona finely shagreened, metaterga smooth and leathery, posterior halves often rugulose, surface below paraterga microgranulate (Fig. <xref ref-type="fig" rid="F2">2A–F</xref>). Postcollum metaterga with two transverse rows of rather long setae: 2+2 in anterior and 3+3 in posterior row (Fig. <xref ref-type="fig" rid="F2">2A, C, F</xref>), the latter also borne on wrinkles and often abraded, but then readily traceable as insertion points. Tergal setae long, strong, slender, about 1/3 metatergal length (Fig. <xref ref-type="fig" rid="F2">2A, D–F</xref>). Axial line visible both on pro- and metazona. Paraterga very strongly developed (Fig. <xref ref-type="fig" rid="F2">2A–F</xref>), set high (at ca 1/4 metazonal height), upturned in ♂, lying below dorsum on rings 2–5 and 17–19, above dorsum on rings 6–16, in ♀ mostly below dorsum, rather thin in lateral view, a little thicker on pore-bearing rings (Fig. <xref ref-type="fig" rid="F2">2B, D, E</xref>); anterior margin well-developed, mostly regularly rounded and narrowly bordered, fused to callus; caudal corner narrowly rounded, on postcollum rings extending increasingly past rear tergal margin, better so in ♂, nearly pointed to pointed, caudal tip on paraterga 16–19 evidently curved mesad (Fig. <xref ref-type="fig" rid="F2">2E, F</xref>). Posterior margin of paraterga clearly concave, especially so in rings 15–19. Calluses on paraterga delimited by a sulcus only dorsally. Paraterga 2 broad, lateral margin with three small incisions, the one near caudal corner being particularly small (Fig. <xref ref-type="fig" rid="F2">2A</xref>). Paraterga 3 and 4 with two small incisions at lateral margin, one at midway, the other at posterior 1/3; anterior incision particularly evident. Lateral margins of following paraterga often with a setigerous incision in anterior 1/3, being smaller on pore-bearing rings (Fig. <xref ref-type="fig" rid="F2">2C</xref>). Ozopores evident, lateral, lying in an ovoid groove at about 1/3 metatergal length in front of posterior margin of metaterga (Fig. <xref ref-type="fig" rid="F2">2B, D, E</xref>). Transverse sulcus usually distinct (Fig. <xref ref-type="fig" rid="F2">2A, C, F</xref>), slightly incomplete on ring 4, complete and clearly visible on metaterga 5–18, narrow, rather deep, reaching the bases of paraterga, arcuate, beaded at bottom. Stricture between pro- and metazona narrow, deep, beaded at bottom down to base of paraterga (Fig. <xref ref-type="fig" rid="F2">2A, C, F</xref>). Pleurosternal carinae complete crests on rings 2 and 3, a sharp caudal tooth on ring 4, the tooth gradually reduced into small, caudally roughly granulate crests until ring 7(8), thereafter missing (♂, ♀) (Fig. <xref ref-type="fig" rid="F2">2B, D</xref>).</p><p>Epiproct (Fig. <xref ref-type="fig" rid="F2">2E–G</xref>) conical, flattened dorsoventrally, subtruncate, with two evident apical papillae directed ventrocaudally (Fig. <xref ref-type="fig" rid="F2">2E, G</xref>); pre-apical papillae small, but evident, lying close to tip. Hypoproct subtriangular (Fig. <xref ref-type="fig" rid="F2">2G</xref>), 1+1 setiferous knobs at caudal edge well-separated and evident.</p><p>Sterna sparsely setose, without modifications; cross-impressions rather deep; a paramedian pair of evident, rounded, fully separated, setose cones between ♂ coxae 4 (Fig. <xref ref-type="fig" rid="F2">2H, I</xref>). A conspicuous ridge in front of gonopod aperture. Legs long and slender, midbody ones ca 1.3–1.5 (♂) (Fig. <xref ref-type="fig" rid="F2">2B, F, G</xref>) or 1.1–1.3 times (♀) as long as body height, prefemora without modifications, ♂ tarsal brushes present until legs of ring 17.</p><p>Gonopods long, slender and suberect (Figs <xref ref-type="fig" rid="F3">3</xref>, <xref ref-type="fig" rid="F4">4</xref>). Coxite long and slender, slightly curved caudally, rather densely setose distodorsally (Figs <xref ref-type="fig" rid="F3">3B, C</xref>, <xref ref-type="fig" rid="F4">4A, B</xref>). Prefemoral part (<abbrev xmlns:xlink="http://www.w3.org/1999/xlink" xlink:title="prefemoral part" id="ABBRID0ET2AE" xlink:type="simple">pfe</abbrev>) densely setose, as usual, about 1/3 as long as acropodite (femoral + postfemoral parts) (Fig. <xref ref-type="fig" rid="F3">3B, C</xref>). Femoral part (<abbrev xmlns:xlink="http://www.w3.org/1999/xlink" xlink:title="femoral part" id="ABBRID0E22AE" xlink:type="simple">fe</abbrev>) long and slender, slightly curved and suberect distad, with a postfemoral part demarcated by an oblique lateral sulcus (Figs <xref ref-type="fig" rid="F3">3B</xref>, <xref ref-type="fig" rid="F4">4B</xref>). Solenophore (<abbrev xmlns:xlink="http://www.w3.org/1999/xlink" xlink:title="solenophore" id="ABBRID0EH3AE" xlink:type="simple">sph</abbrev>) trifid, its terminal lobule longest, middle prong spiniform and shorter than subterminal lobule (Figs <xref ref-type="fig" rid="F3">3</xref>, <xref ref-type="fig" rid="F4">4A, C–F</xref>); solenomere (<abbrev xmlns:xlink="http://www.w3.org/1999/xlink" xlink:title="solenomere" id="ABBRID0ET3AE" xlink:type="simple">sl</abbrev>) long and flagelliform.</p><fig id="F3" position="float" orientation="portrait"><object-id xmlns:xlink="http://www.w3.org/1999/xlink" content-type="doi" xlink:type="simple">10.3897/zookeys.1251.158776.figure3</object-id><object-id xmlns:xlink="http://www.w3.org/1999/xlink" content-type="arpha" xlink:type="simple">0F121E5F-1C2D-513D-84A9-132CD5D1B69A</object-id><label>Figure 3.</label><caption><p><italic><tp:taxon-name><tp:taxon-name-part taxon-name-part-type="genus" reg="Orthomorpha">Orthomorpha</tp:taxon-name-part> <tp:taxon-name-part taxon-name-part-type="species" reg="tergoaurantia">tergoaurantia</tp:taxon-name-part></tp:taxon-name></italic> Likhitrakarn, sp. nov., ♂ holotype, right gonopod. A, D. Distal part of gonopod, sublateral and submesal views, respectively; B, C. Lateral and mesal views, respectively. Abbreviation: <abbrev xmlns:xlink="http://www.w3.org/1999/xlink" xlink:title="coxite" id="ABBRID0EK4AE" xlink:type="simple">cx</abbrev> coxite, <abbrev xmlns:xlink="http://www.w3.org/1999/xlink" xlink:title="femoral part" id="ABBRID0EO4AE" xlink:type="simple">fe</abbrev> femoral part, <abbrev xmlns:xlink="http://www.w3.org/1999/xlink" xlink:title="prefemoral part" id="ABBRID0ES4AE" xlink:type="simple">pfe</abbrev> prefemoral part, <abbrev xmlns:xlink="http://www.w3.org/1999/xlink" xlink:title="solenomere" id="ABBRID0EW4AE" xlink:type="simple">sl</abbrev> solenomere, <abbrev xmlns:xlink="http://www.w3.org/1999/xlink" xlink:title="solenophore" id="ABBRID0E14AE" xlink:type="simple">sph</abbrev> solenophore. Scale bars: 0.2 mm.</p></caption><graphic xmlns:xlink="http://www.w3.org/1999/xlink" xlink:href="zookeys-1251-251_article-158776__-g003.jpg" position="float" orientation="portrait" xlink:type="simple" id="oo_1413006.jpg"><uri content-type="original_file" xlink:type="simple">https://binary.pensoft.net/fig/1413006</uri></graphic></fig><fig id="F4" position="float" orientation="portrait"><object-id xmlns:xlink="http://www.w3.org/1999/xlink" content-type="doi" xlink:type="simple">10.3897/zookeys.1251.158776.figure4</object-id><object-id xmlns:xlink="http://www.w3.org/1999/xlink" content-type="arpha" xlink:type="simple">E61D9A1B-3D0A-5CBD-9ABC-86BCF2DDABAD</object-id><label>Figure 4.</label><caption><p><italic><tp:taxon-name><tp:taxon-name-part taxon-name-part-type="genus" reg="Orthomorpha">Orthomorpha</tp:taxon-name-part> <tp:taxon-name-part taxon-name-part-type="species" reg="tergoaurantia">tergoaurantia</tp:taxon-name-part></tp:taxon-name></italic> Likhitrakarn, sp. nov., ♂ holotype, right gonopod. A, B. Right gonopod, submesal and sublateral views, respectively; C–F. Distal part of right gonopod, mesal, submesal, subcaudal and suboral views, respectively. Abbreviation: <abbrev xmlns:xlink="http://www.w3.org/1999/xlink" xlink:title="coxite" id="ABBRID0EW5AE" xlink:type="simple">cx</abbrev> coxite, <abbrev xmlns:xlink="http://www.w3.org/1999/xlink" xlink:title="femoral part" id="ABBRID0E15AE" xlink:type="simple">fe</abbrev> femoral part, <abbrev xmlns:xlink="http://www.w3.org/1999/xlink" xlink:title="prefemoral part" id="ABBRID0E55AE" xlink:type="simple">pfe</abbrev> prefemoral part, <abbrev xmlns:xlink="http://www.w3.org/1999/xlink" xlink:title="solenomere" id="ABBRID0EC6AE" xlink:type="simple">sl</abbrev> solenomere, <abbrev xmlns:xlink="http://www.w3.org/1999/xlink" xlink:title="solenophore" id="ABBRID0EG6AE" xlink:type="simple">sph</abbrev> solenophore. Scale bars: 0.2 mm.</p></caption><graphic xmlns:xlink="http://www.w3.org/1999/xlink" xlink:href="zookeys-1251-251_article-158776__-g004.jpg" position="float" orientation="portrait" xlink:type="simple" id="oo_1413007.jpg"><uri content-type="original_file" xlink:type="simple">https://binary.pensoft.net/fig/1413007</uri></graphic></fig></tp:treatment-sec></tp:taxon-treatment>
