# Supplementary material for: ﻿Review of the millipede genus Orthomorpha Bollman, 1893 (Diplopoda, Polydesmida, Paradoxosomatidae) in Cambodia, with new records and descriptions of three new species
Source: Zookeys. 2025 Sep 10;1251:251–74. doi: 10.3897/zookeys.1251.158776 (PMC12444360; doi:10.3897/zookeys.1251.158776)
Supplement: XML Treatment for Orthomorpha efefai [file zookeys.1251.158776-treatment5.xml]

<!DOCTYPE tp:taxon-treatment
  PUBLIC "-//TaxonX//DTD Taxonomic Treatment Publishing DTD v0 20100105//EN" "tax-treatment-NSO.dtd">
<tp:taxon-treatment xmlns:tp="http://www.plazi.org/taxpub"><tp:treatment-meta><kwd-group><label>Taxon classification</label><kwd>
              <named-content content-type="kingdom">Animalia</named-content>
            </kwd><kwd>
              <named-content content-type="order">Polydesmida</named-content>
            </kwd><kwd>
              <named-content content-type="family">Paradoxosomatidae</named-content>
            </kwd></kwd-group><mixed-citation publication-type="journal"><person-group><name><surname>Likhitrakarn</surname><given-names>Natdanai</given-names></name><name><surname>Golovatch</surname><given-names>Sergei I.</given-names></name><name><surname>Thi</surname><given-names>Sothearen</given-names></name><name><surname>Sophea</surname><given-names>Chhin</given-names></name><name><surname>Lou</surname><given-names>Vanny</given-names></name><name><surname>Sinovas</surname><given-names>Pablo</given-names></name><name><surname>Jeratthitikul</surname><given-names>Ekgachai</given-names></name><name><surname>Pholyotha</surname><given-names>Arthit</given-names></name><name><surname>Siriwut</surname><given-names>Warut</given-names></name><name><surname>Srisonchai</surname><given-names>Ruttapon</given-names></name><name><surname>Panha</surname><given-names>Somsak</given-names></name><name><surname>Sutcharit</surname><given-names>Chirasak</given-names></name></person-group><article-title>﻿Review of the millipede genus <italic><tp:taxon-name><tp:taxon-name-part taxon-name-part-type="genus" reg="Orthomorpha">Orthomorpha</tp:taxon-name-part></tp:taxon-name></italic> Bollman, 1893 (<tp:taxon-name><tp:taxon-name-part taxon-name-part-type="class">Diplopoda</tp:taxon-name-part></tp:taxon-name>, <tp:taxon-name><tp:taxon-name-part taxon-name-part-type="order">Polydesmida</tp:taxon-name-part></tp:taxon-name>, <tp:taxon-name><tp:taxon-name-part taxon-name-part-type="family">Paradoxosomatidae</tp:taxon-name-part></tp:taxon-name>) in Cambodia, with new records and descriptions of three new species</article-title><source>Zookeys</source><day>10</day><month>09</month><year>2025</year><volume>1251</volume><fpage>251</fpage><lpage>274</lpage><pub-id pub-id-type="doi">10.3897/zookeys.1251.158776</pub-id></mixed-citation></tp:treatment-meta><tp:nomenclature><label>﻿</label><tp:taxon-name><object-id xmlns:xlink="http://www.w3.org/1999/xlink" content-type="arpha" xlink:type="simple">219CCE65-6B4F-51F4-8150-7E964467422A</object-id>
            <tp:taxon-name-part taxon-name-part-type="genus" reg="Orthomorpha">Orthomorpha</tp:taxon-name-part>
            <tp:taxon-name-part taxon-name-part-type="species" reg="efefai">efefai</tp:taxon-name-part>
            <object-id xmlns:xlink="http://www.w3.org/1999/xlink" content-type="zoobank" xlink:type="simple">https://zoobank.org/8B6A28C7-E961-4740-90DB-870FC6426686</object-id>
          </tp:taxon-name><tp:taxon-authority>Likhitrakarn</tp:taxon-authority><tp:taxon-status xmlns:xlink="http://www.w3.org/1999/xlink" xlink:type="simple">sp. nov.</tp:taxon-status><xref ref-type="fig" rid="F5">Figs 5A, B</xref><xref ref-type="fig" rid="F6">, 6</xref><xref ref-type="fig" rid="F7">, 7</xref><xref ref-type="fig" rid="F8">, 8</xref></tp:nomenclature><tp:treatment-sec sec-type="material" id="SECID0EKBAG"><title>Material examined.</title><p><bold><italic>Holotype</italic></bold>: ♂ (<named-content xmlns:xlink="http://www.w3.org/1999/xlink" content-type="dwc:institutional_code" xlink:title="Museum of Zoology, Chulalongkorn University" xlink:href="http://grbio.org/institution/chulalongkorn-university-museum-natural-history" xlink:type="simple">CUMZ</named-content>-PD0035), Cambodia, Battambang Province, Banan District, Chheu Teal, outside Neang Romsay Sak Cave (locality code C101), ca 50 m a.s.l., <named-content xmlns:xlink="http://www.w3.org/1999/xlink" content-type="dwc:verbatimCoordinates" xlink:type="simple"><named-content content-type="geo-json" specific-use="{&#34;type&#34;:&#34;Point&#34;,&#34;coordinates&#34;:[103.108889,12.959444]}" id="NCID0E4BAG" xlink:type="simple">12°57'34"N, 103°06'32"E</named-content></named-content>, 31.07.2024, leg. R. Srisonchai. <bold><italic>Paratypes</italic></bold>: 1 ♀ (<named-content xmlns:xlink="http://www.w3.org/1999/xlink" content-type="dwc:institutional_code" xlink:title="Museum of Zoology, Chulalongkorn University" xlink:href="http://grbio.org/institution/chulalongkorn-university-museum-natural-history" xlink:type="simple">CUMZ</named-content>-PD0035), same data, together with holotype. 1 ♂, 3 juveniles (<named-content xmlns:xlink="http://www.w3.org/1999/xlink" content-type="dwc:institutional_code" xlink:title="Museum of Zoology, Chulalongkorn University" xlink:href="http://grbio.org/institution/chulalongkorn-university-museum-natural-history" xlink:type="simple">CUMZ</named-content>-PD0036), Cambodia, Battambang Province, South-West Battambang, Phnom Romsay Sak, cave, 25 m a.s.l., <named-content xmlns:xlink="http://www.w3.org/1999/xlink" content-type="dwc:verbatimCoordinates" xlink:type="simple"><named-content content-type="geo-json" specific-use="{&#34;type&#34;:&#34;Point&#34;,&#34;coordinates&#34;:[103.108889,12.957778]}" id="NCID0ESCAG" xlink:type="simple">12°57'28"N, 103°06'32"E</named-content></named-content>, 19.07.2017, leg. P. Jäger and S. Münnich.</p></tp:treatment-sec><tp:treatment-sec sec-type="etymology" id="SECID0EXCAG"><title>Etymology.</title><p>The species name ‘efefai’ is a phonetic spelling representation of the Fauna and Flora Cambodia (formerly known by the acronym FFI). This new species is named in honour of their passionate commitment to protecting Earth’s biodiversity and acknowledges FFI Cambodia for supporting our team to explore the rich biodiversity of the country. When pronounced, ‘efefai’ is with the ‘e’ and ‘a’ being silent.</p></tp:treatment-sec><tp:treatment-sec sec-type="diagnosis" id="SECID0EPDAG"><title>Diagnosis.</title><p>This new species seems to be particularly similar to <italic><tp:taxon-name><tp:taxon-name-part taxon-name-part-type="genus" reg="Orthomorpha">Orthomorpha</tp:taxon-name-part> <tp:taxon-name-part taxon-name-part-type="species" reg="parasericata">parasericata</tp:taxon-name-part></tp:taxon-name></italic> Likhitrakarn, Golovatch &amp; Panha, 2010, a species known only from Surat Thani and Phang Nga provinces in southern Thailand, in having likewise broad, contrastingly lighter-colored paraterga, coupled with a stout gonopod telopodite and a bifid solenophore. However, it clearly differs by its smaller body size (28.4–33 mm long and 4.2–4.9 mm wide in males, 32.5 mm long and 4.6 mm wide in females, <italic>vs</italic> 32–37 mm long and 4.8–5.0 mm wide in males, 34–37 mm long and 4.8–5.3 mm wide in females of <italic><tp:taxon-name><tp:taxon-name-part taxon-name-part-type="genus" reg="Orthomorpha">O.</tp:taxon-name-part> <tp:taxon-name-part taxon-name-part-type="species" reg="parasericata">parasericata</tp:taxon-name-part></tp:taxon-name></italic>), as well as by the shape of the solenophore apex. Additionally, tarsal brushes are present until ♂ legs of ring 9 in the new species, whereas in <italic><tp:taxon-name><tp:taxon-name-part taxon-name-part-type="genus" reg="Orthomorpha">O.</tp:taxon-name-part> <tp:taxon-name-part taxon-name-part-type="species" reg="parasericata">parasericata</tp:taxon-name-part></tp:taxon-name></italic>, they are present only until ♂ legs of ring 5.</p><p><italic><tp:taxon-name><tp:taxon-name-part taxon-name-part-type="genus" reg="Orthomorpha">Orthomorpha</tp:taxon-name-part> <tp:taxon-name-part taxon-name-part-type="species" reg="efefai">efefai</tp:taxon-name-part></tp:taxon-name></italic> sp. nov. can also be distinguished from the sympatric <italic><tp:taxon-name><tp:taxon-name-part taxon-name-part-type="genus" reg="Orthomorpha">O.</tp:taxon-name-part> <tp:taxon-name-part taxon-name-part-type="species" reg="tergoaurantia">tergoaurantia</tp:taxon-name-part></tp:taxon-name></italic> sp. nov., with which it shares a superficially similar gonopod structure. The key differences lie in the somatic characters. The metaterga in <italic><tp:taxon-name><tp:taxon-name-part taxon-name-part-type="genus" reg="Orthomorpha">O.</tp:taxon-name-part> <tp:taxon-name-part taxon-name-part-type="species" reg="efefai">efefai</tp:taxon-name-part></tp:taxon-name></italic> sp. nov. are distinctly rugulose-tuberculate, bearing two rows of setiferous cones, especially on the anterior body rings (Fig. <xref ref-type="fig" rid="F6">6A, B</xref>). In contrast, the metaterga of <italic><tp:taxon-name><tp:taxon-name-part taxon-name-part-type="genus" reg="Orthomorpha">O.</tp:taxon-name-part> <tp:taxon-name-part taxon-name-part-type="species" reg="tergoaurantia">tergoaurantia</tp:taxon-name-part></tp:taxon-name></italic> are mostly smooth and leathery, with setiferous knobs being far less pronounced (Fig. <xref ref-type="fig" rid="F2">2A–F</xref>). The male tarsal brushes extend until the legs of ring 9 in <italic><tp:taxon-name><tp:taxon-name-part taxon-name-part-type="genus" reg="Orthomorpha">O.</tp:taxon-name-part> <tp:taxon-name-part taxon-name-part-type="species" reg="efefai">efefai</tp:taxon-name-part></tp:taxon-name></italic> sp. nov., but are far more extensive in <italic><tp:taxon-name><tp:taxon-name-part taxon-name-part-type="genus" reg="Orthomorpha">O.</tp:taxon-name-part> <tp:taxon-name-part taxon-name-part-type="species" reg="tergoaurantia">tergoaurantia</tp:taxon-name-part></tp:taxon-name></italic> sp. nov., persisting until the legs of ring 17. Additionally, the caudal tooth of the pleurosternal carinae is traceable until ring 16 in <italic><tp:taxon-name><tp:taxon-name-part taxon-name-part-type="genus" reg="Orthomorpha">O.</tp:taxon-name-part> <tp:taxon-name-part taxon-name-part-type="species" reg="efefai">efefai</tp:taxon-name-part></tp:taxon-name></italic> sp. nov., but only until rings 7 or 8 in <italic><tp:taxon-name><tp:taxon-name-part taxon-name-part-type="genus" reg="Orthomorpha">O.</tp:taxon-name-part> <tp:taxon-name-part taxon-name-part-type="species" reg="tergoaurantia">tergoaurantia</tp:taxon-name-part></tp:taxon-name></italic> sp. nov. (Fig. <xref ref-type="fig" rid="F2">2B, D</xref>). Although broadly similar, the solenophore tip in <italic><tp:taxon-name><tp:taxon-name-part taxon-name-part-type="genus" reg="Orthomorpha">O.</tp:taxon-name-part> <tp:taxon-name-part taxon-name-part-type="species" reg="efefai">efefai</tp:taxon-name-part></tp:taxon-name></italic> sp. nov. is distinctly bifid (Figs <xref ref-type="fig" rid="F7">7</xref>, <xref ref-type="fig" rid="F8">8</xref>), while in <italic><tp:taxon-name><tp:taxon-name-part taxon-name-part-type="genus" reg="Orthomorpha">O.</tp:taxon-name-part> <tp:taxon-name-part taxon-name-part-type="species" reg="tergoaurantia">tergoaurantia</tp:taxon-name-part></tp:taxon-name></italic> sp. nov. it is trifid, with a small but clear middle prong (Figs <xref ref-type="fig" rid="F3">3</xref>, <xref ref-type="fig" rid="F4">4A, C–F</xref>).</p></tp:treatment-sec><tp:treatment-sec sec-type="description" id="SECID0EEJAG"><title>Description.</title><p>Length 28.4–31.8 mm (♂), 32.5 mm (♀), width of midbody pro- and metazona 2.6–2.7 and 4.2–4.3 mm (♂) or 3.3 and 4.6 mm (♀), respectively.</p><p>Coloration of live animals blackish (Fig. <xref ref-type="fig" rid="F5">5A, B</xref>), with contrasting reddish pink or bright pink paraterga and epiproct, posterior halves of metaterga on rings 16–1 and antennae blackish, legs brown; coloration of alcohol material after 10 months of preservation faded to uniformly dark brown (Fig. <xref ref-type="fig" rid="F6">6A–G</xref>) with contrasting bright pink or pale pinkish paraterga and epiproct, legs brown to light grey-brown.</p><fig id="F5" position="float" orientation="portrait"><object-id xmlns:xlink="http://www.w3.org/1999/xlink" content-type="doi" xlink:type="simple">10.3897/zookeys.1251.158776.figure5</object-id><object-id xmlns:xlink="http://www.w3.org/1999/xlink" content-type="arpha" xlink:type="simple">8EF2D810-AEF6-50DF-928F-A6FEF9B46481</object-id><label>Figure 5.</label><caption><p>Habitus, live coloration. A, B. <italic><tp:taxon-name><tp:taxon-name-part taxon-name-part-type="genus" reg="Orthomorpha">Orthomorpha</tp:taxon-name-part> <tp:taxon-name-part taxon-name-part-type="species" reg="efefai">efefai</tp:taxon-name-part></tp:taxon-name></italic> Likhitrakarn, sp. nov.; A. ♂ holotype; B. ♂ holotype (above) and ♀ paratype from Neang Romsay Sak Cave; C, D. <italic><tp:taxon-name><tp:taxon-name-part taxon-name-part-type="genus" reg="Orthomorpha">Orthomorpha</tp:taxon-name-part> <tp:taxon-name-part taxon-name-part-type="species" reg="battambangiensis">battambangiensis</tp:taxon-name-part></tp:taxon-name></italic> Likhitrakarn, sp. nov.; C. ♂ paratype; D. ♂ (above), ♀ paratypes from Phnom Kdoang Sampov.</p></caption><graphic xmlns:xlink="http://www.w3.org/1999/xlink" xlink:href="zookeys-1251-251_article-158776__-g005.jpg" position="float" orientation="portrait" xlink:type="simple" id="oo_1413008.jpg"><uri content-type="original_file" xlink:type="simple">https://binary.pensoft.net/fig/1413008</uri></graphic></fig><fig id="F6" position="float" orientation="portrait"><object-id xmlns:xlink="http://www.w3.org/1999/xlink" content-type="doi" xlink:type="simple">10.3897/zookeys.1251.158776.figure6</object-id><object-id xmlns:xlink="http://www.w3.org/1999/xlink" content-type="arpha" xlink:type="simple">89D4D704-E84E-544C-B3AC-F77E95F27CC4</object-id><label>Figure 6.</label><caption><p><italic><tp:taxon-name><tp:taxon-name-part taxon-name-part-type="genus" reg="Orthomorpha">Orthomorpha</tp:taxon-name-part> <tp:taxon-name-part taxon-name-part-type="species" reg="efefai">efefai</tp:taxon-name-part></tp:taxon-name></italic> Likhitrakarn, sp. nov., ♂ holotype. A, B. Anterior part of body, dorsal and lateral views, respectively; C, D. Rings 10 and 11, dorsal and lateral views, respectively; E–G. Posterior part of body, lateral, dorsal and ventral views, respectively; H, I. Sternal cones between coxae 4, caudal and sublateral views, respectively.</p></caption><graphic xmlns:xlink="http://www.w3.org/1999/xlink" xlink:href="zookeys-1251-251_article-158776__-g006.jpg" position="float" orientation="portrait" xlink:type="simple" id="oo_1413009.jpg"><uri content-type="original_file" xlink:type="simple">https://binary.pensoft.net/fig/1413009</uri></graphic></fig><fig id="F7" position="float" orientation="portrait"><object-id xmlns:xlink="http://www.w3.org/1999/xlink" content-type="doi" xlink:type="simple">10.3897/zookeys.1251.158776.figure7</object-id><object-id xmlns:xlink="http://www.w3.org/1999/xlink" content-type="arpha" xlink:type="simple">401BBA93-21E8-511E-8D62-CC7B8B9663D0</object-id><label>Figure 7.</label><caption><p><italic><tp:taxon-name><tp:taxon-name-part taxon-name-part-type="genus" reg="Orthomorpha">Orthomorpha</tp:taxon-name-part> <tp:taxon-name-part taxon-name-part-type="species" reg="efefai">efefai</tp:taxon-name-part></tp:taxon-name></italic> Likhitrakarn, sp. nov., ♂ holotype, right gonopod. A, D. Distal part of gonopod, sublateral and submesal views, respectively; B, C. Lateral and mesal views, respectively. Scale bars: 0.1 mm. Abbreviation: <abbrev xmlns:xlink="http://www.w3.org/1999/xlink" xlink:title="coxite" id="ABBRID0EBMAG" xlink:type="simple">cx</abbrev> coxite, <abbrev xmlns:xlink="http://www.w3.org/1999/xlink" xlink:title="femoral part" id="ABBRID0EFMAG" xlink:type="simple">fe</abbrev> femoral part, <abbrev xmlns:xlink="http://www.w3.org/1999/xlink" xlink:title="prefemoral part" id="ABBRID0EJMAG" xlink:type="simple">pfe</abbrev> prefemoral part, <abbrev xmlns:xlink="http://www.w3.org/1999/xlink" xlink:title="solenomere" id="ABBRID0ENMAG" xlink:type="simple">sl</abbrev> solenomere, <abbrev xmlns:xlink="http://www.w3.org/1999/xlink" xlink:title="solenophore" id="ABBRID0ERMAG" xlink:type="simple">sph</abbrev> solenophore.</p></caption><graphic xmlns:xlink="http://www.w3.org/1999/xlink" xlink:href="zookeys-1251-251_article-158776__-g007.jpg" position="float" orientation="portrait" xlink:type="simple" id="oo_1413010.jpg"><uri content-type="original_file" xlink:type="simple">https://binary.pensoft.net/fig/1413010</uri></graphic></fig><fig id="F8" position="float" orientation="portrait"><object-id xmlns:xlink="http://www.w3.org/1999/xlink" content-type="doi" xlink:type="simple">10.3897/zookeys.1251.158776.figure8</object-id><object-id xmlns:xlink="http://www.w3.org/1999/xlink" content-type="arpha" xlink:type="simple">3050E2D6-5673-5C26-9615-AC458EC71289</object-id><label>Figure 8.</label><caption><p><italic><tp:taxon-name><tp:taxon-name-part taxon-name-part-type="genus" reg="Orthomorpha">Orthomorpha</tp:taxon-name-part> <tp:taxon-name-part taxon-name-part-type="species" reg="efefai">efefai</tp:taxon-name-part></tp:taxon-name></italic> Likhitrakarn, sp. nov., ♂ holotype, right gonopod. A, B. Right gonopod, submesal and sublateral views, respectively; C–F. Distal part of right gonopod, submesal, sublateral, subcaudal and suboral, respectively. Abbreviation: <abbrev xmlns:xlink="http://www.w3.org/1999/xlink" xlink:title="coxite" id="ABBRID0ENNAG" xlink:type="simple">cx</abbrev> coxite, <abbrev xmlns:xlink="http://www.w3.org/1999/xlink" xlink:title="femoral part" id="ABBRID0ERNAG" xlink:type="simple">fe</abbrev> femoral part, <abbrev xmlns:xlink="http://www.w3.org/1999/xlink" xlink:title="prefemoral part" id="ABBRID0EVNAG" xlink:type="simple">pfe</abbrev> prefemoral part, <abbrev xmlns:xlink="http://www.w3.org/1999/xlink" xlink:title="solenomere" id="ABBRID0EZNAG" xlink:type="simple">sl</abbrev> solenomere, <abbrev xmlns:xlink="http://www.w3.org/1999/xlink" xlink:title="solenophore" id="ABBRID0E4NAG" xlink:type="simple">sph</abbrev> solenophore. Scale bars: 0.1 mm.</p></caption><graphic xmlns:xlink="http://www.w3.org/1999/xlink" xlink:href="zookeys-1251-251_article-158776__-g008.jpg" position="float" orientation="portrait" xlink:type="simple" id="oo_1413011.jpg"><uri content-type="original_file" xlink:type="simple">https://binary.pensoft.net/fig/1413011</uri></graphic></fig><p>Clypeolabral region and vertex sparsely setose, epicranial suture distinct. Antennae long (Fig. <xref ref-type="fig" rid="F5">5B</xref>), extending past ring 3 (♂) or reaching to ring 3 (♀) when stretched dorsally. In width, head &lt; collum &lt; ring 3 &lt; 4 &lt; 2 &lt; 5 &lt; 6 &lt; 7–15 (Fig. <xref ref-type="fig" rid="F6">6A</xref>), thereafter body gently and gradually tapering. Collum with three transverse rows of strong setae: 3+3 anterior, 2+2 intermediate, and 3+3 posterior; a very faint incision laterally in posterior 1/3; caudal corner of paraterga pointed, dentiform, paraterga declined ventrad, not drawn past rear margin.</p><p>Tegument of metaterga shining, rugulose-tuberculate, especially so on several front metaterga; prozona very finely shagreened, metazona below paraterga faintly rugulose (Fig. <xref ref-type="fig" rid="F6">6A–F</xref>). Metaterga 2–5 with two rows of 2+2 anterior and 3+3 setiferous cones, usually slightly smaller cones in anterior (pre-sulcus) row and more evident ones laterally in posterior row (Fig. <xref ref-type="fig" rid="F6">6A, B</xref>); thereafter same pattern, but traceable only as insertion points in anterior row and as minute knobs gradually increasingly obliterate to become nearly absent from ring 10 onward. Tergal setae short, simple, slender, often abraded, about 1/4 metatergal length. Axial line traceable, especially clear on collum and following few metaterga. Paraterga very strongly developed (Fig. <xref ref-type="fig" rid="F6">6A–F</xref>), broad, all lying below dorsum (at about 1/4 body height), mostly subhorizontal, slightly upturned on rings 2–5, in lateral view moderately enlarged on pore-bearing rings, thinner on poreless ones (Fig. <xref ref-type="fig" rid="F6">6B, D, E</xref>); anterior margin well-developed, mostly nearly straight and narrowly bordered, fused to callus; caudal corner of most of paraterga very narrowly rounded, increasingly drawn past tergal margin, slightly curved mesad on rings 15–19 (Fig. <xref ref-type="fig" rid="F6">6B, D, E</xref>). Calluses on paraterga delimited by a sulcus only dorsally. Paraterga 2 broad, lateral edge with two small, but evident incisions, one in anterior 1/3, the other in posterior 1/3. Paraterga 3 and 4 each with an evident incision in anterior 1/3 at lateral margin (Fig. <xref ref-type="fig" rid="F6">6A</xref>). Lateral margins of following paraterga with two small incisions, one at midway, the other in posterior 1/3, the other at midway, caudal incision being smaller on pore-bearing rings (Fig. <xref ref-type="fig" rid="F6">6A, C, F</xref>). Posterior margin of paraterga concave, especially clearly so in rings 15–19. Ozopores evident, lateral, lying in an ovoid groove at about 1/3 metatergal length in front of posterior edge of metaterga (Fig. <xref ref-type="fig" rid="F6">6B, D, E</xref>). Transverse sulcus distinct (Fig. <xref ref-type="fig" rid="F6">6A–F</xref>), slightly incomplete on ring 2, complete and clearly visible on metaterga 3–18, shallow, reaching the bases of paraterga, arcuate, faintly beaded at bottom. Stricture between pro- and metazona rather wide, deep, beaded at bottom down to base of paraterga (Fig. <xref ref-type="fig" rid="F6">6A, C, F</xref>). Pleurosternal carinae complete crests on rings 2–4, following rings 5–7(8) each broken into an anterior bulge and a sharp caudal tooth, the latter gradually reduced in size to a small tooth until ring 16, thereafter missing (♂, ♀) (Fig. <xref ref-type="fig" rid="F6">6B, C, E</xref>).</p><p>Epiproct (Fig. <xref ref-type="fig" rid="F6">6E–G</xref>) conical, flattened dorsoventrally, subtruncate, with two evident apical papillae directed ventrocaudally (Fig. <xref ref-type="fig" rid="F6">6E, G</xref>); pre-apical papillae small, but evident, lying close to tip. Hypoproct subtrapeziform (Fig. <xref ref-type="fig" rid="F6">6G</xref>), 1+1 small setiferous knobs at caudal edge well-separated and evident.</p><p>Sterna sparsely setose, without modifications; cross-impressions rather deep; a paramedian pair of evident, fully separated, setose cones between ♂ coxae 4 (Fig. <xref ref-type="fig" rid="F6">6H, I</xref>). A conspicuous ridge in front of gonopod aperture. Legs moderately long and slender, midbody ones ca 1.0–1.2 (♂) (Fig. <xref ref-type="fig" rid="F5">5B</xref>) or 0.9–1.1 times (♀) as long as body height, prefemora without modifications, ♂ tarsal brushes present until leg 9.</p><p>Gonopods simple and suberect (Figs <xref ref-type="fig" rid="F7">7</xref>, <xref ref-type="fig" rid="F8">8</xref>). Coxite (<abbrev xmlns:xlink="http://www.w3.org/1999/xlink" xlink:title="coxite" id="ABBRID0EARAG" xlink:type="simple">cx</abbrev>) long and slender, slightly curved caudally, rather densely setose distodorsally (Figs <xref ref-type="fig" rid="F7">7B, C</xref>, <xref ref-type="fig" rid="F8">8A, B</xref>). Prefemoral part (<abbrev xmlns:xlink="http://www.w3.org/1999/xlink" xlink:title="prefemoral part" id="ABBRID0EMRAG" xlink:type="simple">pfe</abbrev>) densely setose, as usual, less than half the length of acropodite (femoral + postfemoral parts) (Fig. <xref ref-type="fig" rid="F7">7B, C</xref>). Femoral part (<abbrev xmlns:xlink="http://www.w3.org/1999/xlink" xlink:title="femoral part" id="ABBRID0EURAG" xlink:type="simple">fe</abbrev>) slender, slightly curved and slightly enlarged distad, with a postfemoral part demarcated by an oblique lateral sulcus (Figs <xref ref-type="fig" rid="F7">7A, B</xref>, <xref ref-type="fig" rid="F8">8B, E</xref>). Solenophore (<abbrev xmlns:xlink="http://www.w3.org/1999/xlink" xlink:title="solenophore" id="ABBRID0EASAG" xlink:type="simple">sph</abbrev>) with an evidently bifid tip, with a subterminal lobule (Figs <xref ref-type="fig" rid="F7">7</xref>, <xref ref-type="fig" rid="F8">8A–E</xref>) and a spiniform apical lobule (Figs <xref ref-type="fig" rid="F7">7</xref>, <xref ref-type="fig" rid="F8">8A–F</xref>); solenomere (<abbrev xmlns:xlink="http://www.w3.org/1999/xlink" xlink:title="solenomere" id="ABBRID0EUSAG" xlink:type="simple">sl</abbrev>) long and flagelliform (Figs <xref ref-type="fig" rid="F7">7A, B</xref>, <xref ref-type="fig" rid="F8">8A, C, E</xref>).</p></tp:treatment-sec><tp:treatment-sec><!--Section generated to contain objects referenced in tp:taxon-treatment.--><fig id="F2" position="float" orientation="portrait"><object-id xmlns:xlink="http://www.w3.org/1999/xlink" content-type="doi" xlink:type="simple">10.3897/zookeys.1251.158776.figure2</object-id><object-id xmlns:xlink="http://www.w3.org/1999/xlink" content-type="arpha" xlink:type="simple">D322B2C6-461D-5782-A5CA-6DC757B9DCEA</object-id><label>Figure 2.</label><caption><p><italic><tp:taxon-name><tp:taxon-name-part taxon-name-part-type="genus" reg="Orthomorpha">Orthomorpha</tp:taxon-name-part> <tp:taxon-name-part taxon-name-part-type="species" reg="tergoaurantia">tergoaurantia</tp:taxon-name-part></tp:taxon-name></italic> Likhitrakarn, sp. nov., ♂ holotype. A, B. Anterior part of body, dorsal and lateral views, respectively; C. Rings 10 and 11, dorsal view; D. Rings 9–11, lateral view; E–G. Posterior part of body, lateral, dorsal and ventral views, respectively; H, I. Sternal cones between coxae 4, subcaudal and sublateral views, respectively.</p></caption><graphic xmlns:xlink="http://www.w3.org/1999/xlink" xlink:href="zookeys-1251-251_article-158776__-g002.jpg" position="float" orientation="portrait" xlink:type="simple" id="oo_1413005.jpg"><uri content-type="original_file" xlink:type="simple">https://binary.pensoft.net/fig/1413005</uri></graphic></fig><fig id="F3" position="float" orientation="portrait"><object-id xmlns:xlink="http://www.w3.org/1999/xlink" content-type="doi" xlink:type="simple">10.3897/zookeys.1251.158776.figure3</object-id><object-id xmlns:xlink="http://www.w3.org/1999/xlink" content-type="arpha" xlink:type="simple">0F121E5F-1C2D-513D-84A9-132CD5D1B69A</object-id><label>Figure 3.</label><caption><p><italic><tp:taxon-name><tp:taxon-name-part taxon-name-part-type="genus" reg="Orthomorpha">Orthomorpha</tp:taxon-name-part> <tp:taxon-name-part taxon-name-part-type="species" reg="tergoaurantia">tergoaurantia</tp:taxon-name-part></tp:taxon-name></italic> Likhitrakarn, sp. nov., ♂ holotype, right gonopod. A, D. Distal part of gonopod, sublateral and submesal views, respectively; B, C. Lateral and mesal views, respectively. Abbreviation: <abbrev xmlns:xlink="http://www.w3.org/1999/xlink" xlink:title="coxite" id="ABBRID0EK4AE" xlink:type="simple">cx</abbrev> coxite, <abbrev xmlns:xlink="http://www.w3.org/1999/xlink" xlink:title="femoral part" id="ABBRID0EO4AE" xlink:type="simple">fe</abbrev> femoral part, <abbrev xmlns:xlink="http://www.w3.org/1999/xlink" xlink:title="prefemoral part" id="ABBRID0ES4AE" xlink:type="simple">pfe</abbrev> prefemoral part, <abbrev xmlns:xlink="http://www.w3.org/1999/xlink" xlink:title="solenomere" id="ABBRID0EW4AE" xlink:type="simple">sl</abbrev> solenomere, <abbrev xmlns:xlink="http://www.w3.org/1999/xlink" xlink:title="solenophore" id="ABBRID0E14AE" xlink:type="simple">sph</abbrev> solenophore. Scale bars: 0.2 mm.</p></caption><graphic xmlns:xlink="http://www.w3.org/1999/xlink" xlink:href="zookeys-1251-251_article-158776__-g003.jpg" position="float" orientation="portrait" xlink:type="simple" id="oo_1413006.jpg"><uri content-type="original_file" xlink:type="simple">https://binary.pensoft.net/fig/1413006</uri></graphic></fig><fig id="F4" position="float" orientation="portrait"><object-id xmlns:xlink="http://www.w3.org/1999/xlink" content-type="doi" xlink:type="simple">10.3897/zookeys.1251.158776.figure4</object-id><object-id xmlns:xlink="http://www.w3.org/1999/xlink" content-type="arpha" xlink:type="simple">E61D9A1B-3D0A-5CBD-9ABC-86BCF2DDABAD</object-id><label>Figure 4.</label><caption><p><italic><tp:taxon-name><tp:taxon-name-part taxon-name-part-type="genus" reg="Orthomorpha">Orthomorpha</tp:taxon-name-part> <tp:taxon-name-part taxon-name-part-type="species" reg="tergoaurantia">tergoaurantia</tp:taxon-name-part></tp:taxon-name></italic> Likhitrakarn, sp. nov., ♂ holotype, right gonopod. A, B. Right gonopod, submesal and sublateral views, respectively; C–F. Distal part of right gonopod, mesal, submesal, subcaudal and suboral views, respectively. Abbreviation: <abbrev xmlns:xlink="http://www.w3.org/1999/xlink" xlink:title="coxite" id="ABBRID0EW5AE" xlink:type="simple">cx</abbrev> coxite, <abbrev xmlns:xlink="http://www.w3.org/1999/xlink" xlink:title="femoral part" id="ABBRID0E15AE" xlink:type="simple">fe</abbrev> femoral part, <abbrev xmlns:xlink="http://www.w3.org/1999/xlink" xlink:title="prefemoral part" id="ABBRID0E55AE" xlink:type="simple">pfe</abbrev> prefemoral part, <abbrev xmlns:xlink="http://www.w3.org/1999/xlink" xlink:title="solenomere" id="ABBRID0EC6AE" xlink:type="simple">sl</abbrev> solenomere, <abbrev xmlns:xlink="http://www.w3.org/1999/xlink" xlink:title="solenophore" id="ABBRID0EG6AE" xlink:type="simple">sph</abbrev> solenophore. Scale bars: 0.2 mm.</p></caption><graphic xmlns:xlink="http://www.w3.org/1999/xlink" xlink:href="zookeys-1251-251_article-158776__-g004.jpg" position="float" orientation="portrait" xlink:type="simple" id="oo_1413007.jpg"><uri content-type="original_file" xlink:type="simple">https://binary.pensoft.net/fig/1413007</uri></graphic></fig></tp:treatment-sec></tp:taxon-treatment>
