# Supplementary material for: ﻿Review of the millipede genus Orthomorpha Bollman, 1893 (Diplopoda, Polydesmida, Paradoxosomatidae) in Cambodia, with new records and descriptions of three new species
Source: Zookeys. 2025 Sep 10;1251:251–74. doi: 10.3897/zookeys.1251.158776 (PMC12444360; doi:10.3897/zookeys.1251.158776)
Supplement: XML Treatment for Orthomorpha battambangiensis [file zookeys.1251.158776-treatment6.xml]

<!DOCTYPE tp:taxon-treatment
  PUBLIC "-//TaxonX//DTD Taxonomic Treatment Publishing DTD v0 20100105//EN" "tax-treatment-NSO.dtd">
<tp:taxon-treatment xmlns:tp="http://www.plazi.org/taxpub"><tp:treatment-meta><kwd-group><label>Taxon classification</label><kwd>
              <named-content content-type="kingdom">Animalia</named-content>
            </kwd><kwd>
              <named-content content-type="order">Polydesmida</named-content>
            </kwd><kwd>
              <named-content content-type="family">Paradoxosomatidae</named-content>
            </kwd></kwd-group><mixed-citation publication-type="journal"><person-group><name><surname>Likhitrakarn</surname><given-names>Natdanai</given-names></name><name><surname>Golovatch</surname><given-names>Sergei I.</given-names></name><name><surname>Thi</surname><given-names>Sothearen</given-names></name><name><surname>Sophea</surname><given-names>Chhin</given-names></name><name><surname>Lou</surname><given-names>Vanny</given-names></name><name><surname>Sinovas</surname><given-names>Pablo</given-names></name><name><surname>Jeratthitikul</surname><given-names>Ekgachai</given-names></name><name><surname>Pholyotha</surname><given-names>Arthit</given-names></name><name><surname>Siriwut</surname><given-names>Warut</given-names></name><name><surname>Srisonchai</surname><given-names>Ruttapon</given-names></name><name><surname>Panha</surname><given-names>Somsak</given-names></name><name><surname>Sutcharit</surname><given-names>Chirasak</given-names></name></person-group><article-title>﻿Review of the millipede genus <italic><tp:taxon-name><tp:taxon-name-part taxon-name-part-type="genus" reg="Orthomorpha">Orthomorpha</tp:taxon-name-part></tp:taxon-name></italic> Bollman, 1893 (<tp:taxon-name><tp:taxon-name-part taxon-name-part-type="class">Diplopoda</tp:taxon-name-part></tp:taxon-name>, <tp:taxon-name><tp:taxon-name-part taxon-name-part-type="order">Polydesmida</tp:taxon-name-part></tp:taxon-name>, <tp:taxon-name><tp:taxon-name-part taxon-name-part-type="family">Paradoxosomatidae</tp:taxon-name-part></tp:taxon-name>) in Cambodia, with new records and descriptions of three new species</article-title><source>Zookeys</source><day>10</day><month>09</month><year>2025</year><volume>1251</volume><fpage>251</fpage><lpage>274</lpage><pub-id pub-id-type="doi">10.3897/zookeys.1251.158776</pub-id></mixed-citation></tp:treatment-meta><tp:nomenclature><label>﻿</label><tp:taxon-name><object-id xmlns:xlink="http://www.w3.org/1999/xlink" content-type="arpha" xlink:type="simple">7F18A5B1-4814-5124-A6B0-EA4154F90ABB</object-id>
            <tp:taxon-name-part taxon-name-part-type="genus" reg="Orthomorpha">Orthomorpha</tp:taxon-name-part>
            <tp:taxon-name-part taxon-name-part-type="species" reg="battambangiensis">battambangiensis</tp:taxon-name-part>
            <object-id xmlns:xlink="http://www.w3.org/1999/xlink" content-type="zoobank" xlink:type="simple">https://zoobank.org/C986E03C-AA55-4C48-ACFB-2087DB6460E5</object-id>
          </tp:taxon-name><tp:taxon-authority>Likhitrakarn</tp:taxon-authority><tp:taxon-status xmlns:xlink="http://www.w3.org/1999/xlink" xlink:type="simple">sp. nov.</tp:taxon-status><xref ref-type="fig" rid="F5">Figs 5C, D</xref><xref ref-type="fig" rid="F9">, 9</xref><xref ref-type="fig" rid="F10">, 10</xref><xref ref-type="fig" rid="F11">, 11</xref></tp:nomenclature><tp:treatment-sec sec-type="material" id="SECID0E1UAG"><title>Material examined.</title><p><bold><italic>Holotype</italic></bold>: ♂ (<named-content xmlns:xlink="http://www.w3.org/1999/xlink" content-type="dwc:institutional_code" xlink:title="Museum of Zoology, Chulalongkorn University" xlink:href="http://grbio.org/institution/chulalongkorn-university-museum-natural-history" xlink:type="simple">CUMZ</named-content>-PD0037), Cambodia, Battambang Province, Banan District, Phnom Sampov, Killing Cave (locality code C098), ca 100 m a.s.l., <named-content xmlns:xlink="http://www.w3.org/1999/xlink" content-type="dwc:verbatimCoordinates" xlink:type="simple"><named-content content-type="geo-json" specific-use="{&#34;type&#34;:&#34;Point&#34;,&#34;coordinates&#34;:[103.098611,13.022500]}" id="NCID0ENVAG" xlink:type="simple">13°01'21"N, 103°05'55"E</named-content></named-content>, 30.07.2024, leg. R. Srisonchai. <bold><italic>Paratypes</italic></bold>: 5 ♂♂, 5 ♀♀ (<named-content xmlns:xlink="http://www.w3.org/1999/xlink" content-type="dwc:institutional_code" xlink:title="Museum of Zoology, Chulalongkorn University" xlink:href="http://grbio.org/institution/chulalongkorn-university-museum-natural-history" xlink:type="simple">CUMZ</named-content>-PD0037), same data, together with holotype. 1 ♀ (<named-content xmlns:xlink="http://www.w3.org/1999/xlink" content-type="dwc:institutional_code" xlink:title="Museum of Zoology, Chulalongkorn University" xlink:href="http://grbio.org/institution/chulalongkorn-university-museum-natural-history" xlink:type="simple">CUMZ</named-content>-PD0037), same District, Phnom Sampov, Kdoang Mountain (locality code C099), ca 120 m a.s.l., <named-content xmlns:xlink="http://www.w3.org/1999/xlink" content-type="dwc:verbatimCoordinates" xlink:type="simple"><named-content content-type="geo-json" specific-use="{&#34;type&#34;:&#34;Point&#34;,&#34;coordinates&#34;:[103.096667,13.014722]}" id="NCID0ECWAG" xlink:type="simple">13°00'53"N, 103°05'48"E</named-content></named-content>, 30.07.2024, leg. R. Srisonchai.</p></tp:treatment-sec><tp:treatment-sec sec-type="etymology" id="SECID0EHWAG"><title>Etymology.</title><p>The species epithet is an adjective formed from the type locality, Battambang Province, Cambodia.</p></tp:treatment-sec><tp:treatment-sec sec-type="diagnosis" id="SECID0EMWAG"><title>Diagnosis.</title><p>This new species is distinguished by its notably small body size, being the smallest known in the genus <italic><tp:taxon-name><tp:taxon-name-part taxon-name-part-type="genus" reg="Orthomorpha">Orthomorpha</tp:taxon-name-part></tp:taxon-name></italic>, measuring 12.4–14.6 mm (♂) or 17.2–17.8 mm (♀) in length, and 1.6–1.8 mm (♂) or 2.1–2.3 mm (♀) in width at midbody. The gonopod solenophore is complex, best described as trifid, bearing a small median denticle between the long terminal lobe and a smaller subterminal lobule. Additionally, tarsal brushes are present until ♂ legs of ring 9.</p></tp:treatment-sec><tp:treatment-sec sec-type="description" id="SECID0EZWAG"><title>Description.</title><p>Length 12.4–14.6 mm (♂), 17.2–17.8 mm (♀), width of midbody pro- and metazona 1.0–1.1 and 1.6–1.8 mm (♂) or 1.5–1.7 and 2.1–2.3 mm (♀), respectively.</p><p>Coloration of live animals dark castaneous brown (Fig. <xref ref-type="fig" rid="F5">5C, D</xref>), with contrasting pale red or bright orange paraterga and epiproct; antennae dark brownish, venter and legs dark brown to brown; coloration of alcohol material after 10 months of preservation faded to uniformly reddish brown (Fig. <xref ref-type="fig" rid="F9">9A–G</xref>) with contrasting light yellow paraterga and epiproct; antennae, venter and legs brown to yellowish brown.</p><fig id="F9" position="float" orientation="portrait"><object-id xmlns:xlink="http://www.w3.org/1999/xlink" content-type="doi" xlink:type="simple">10.3897/zookeys.1251.158776.figure9</object-id><object-id xmlns:xlink="http://www.w3.org/1999/xlink" content-type="arpha" xlink:type="simple">35EDDBDC-EC54-5BD7-88A3-42F9E8223F8B</object-id><label>Figure 9.</label><caption><p><italic><tp:taxon-name><tp:taxon-name-part taxon-name-part-type="genus" reg="Orthomorpha">Orthomorpha</tp:taxon-name-part> <tp:taxon-name-part taxon-name-part-type="species" reg="battambangiensis">battambangiensis</tp:taxon-name-part></tp:taxon-name></italic> Likhitrakarn, sp. nov., ♂ holotype. A, B. Anterior part of body, dorsal and lateral views, respectively; C, D. Rings 10 and 11, dorsal and lateral views, respectively; E–G. Posterior part of body, lateral, dorsal and ventral views, respectively; H, I. Sternal cones between coxae 4, subcaudal and sublateral views, respectively.</p></caption><graphic xmlns:xlink="http://www.w3.org/1999/xlink" xlink:href="zookeys-1251-251_article-158776__-g009.jpg" position="float" orientation="portrait" xlink:type="simple" id="oo_1413012.jpg"><uri content-type="original_file" xlink:type="simple">https://binary.pensoft.net/fig/1413012</uri></graphic></fig><p>Clypeolabral region and vertex sparsely setose, epicranial suture distinct. Antennae long (Fig. <xref ref-type="fig" rid="F9">9B</xref>), reaching to ring 3 (♂, ♀) when stretched dorsally. In width, collum &lt; head &lt; ring 3 &lt; 4 &lt; 2 &lt; 5 &lt; 6 &lt; 7–16 (Fig. <xref ref-type="fig" rid="F9">9A, C, F</xref>), thereafter body gently and gradually tapering. Collum with three transverse rows of strong setae: 4+4 anterior, 2+2 intermediate, and 3+3 posterior; a small incision laterally in posterior 1/3; caudal corner of paraterga pointed and dentiform; paraterga declined ventrad, not drawn past rear margin.</p><p>Tegument generally smooth and shining (Fig. <xref ref-type="fig" rid="F9">9A–F</xref>), metaterga only at places faintly rugulose, slightly more so near rear margin; prozona very finely shagreened, metazona below paraterga faintly rugulose (Fig. <xref ref-type="fig" rid="F9">9B, D, E</xref>). Postcollum metaterga with two transverse rows of setae: 2+2, mostly abraded setae in anterior (pre-sulcus) row, 3+3 in posterior (post-sulcus) one, the latter setae borne on minute tubercles, gradually reduced in size thereafter. Tergal setae simple, rather long, about 1/3 metatergal length, mostly abraded. Axial line traceable both on pro- and metazona. Paraterga strongly developed (Fig. <xref ref-type="fig" rid="F9">9A–F</xref>), lying level to or slightly above dorsum, only on rings 1–4, 18 and 19 either lying clearly below dorsum (♂) or all lying slightly below dorsum, set at about half of midbody height, subhorizontal (♀), in lateral view moderately enlarged in pore-bearing rings, thinner in poreless ones (Fig. <xref ref-type="fig" rid="F9">9B, D, E</xref>); shoulders broadly rounded, narrowly bordered, fused to callus; caudal corner narrowly rounded to pointed, slightly drawn past rear tergal margin (Fig. <xref ref-type="fig" rid="F9">9B, D, E</xref>). Calluses delimited by a sulcus only dorsally. Paraterga 2 broad, anterior edge convex, lateral edge with two acute denticles, one in anterior 1/3, the other at midway (Fig. <xref ref-type="fig" rid="F9">9A</xref>). Each following poreless ring with two incisions, each pore-bearing one with one, often evident incision in front of ozopore. Posterior edge of paraterga oblique, especially clearly so in rings 17–19. Ozopores evident, lateral, lying in an ovoid groove at about 1/3 metatergal length in front of posterior edge of metaterga (Fig. <xref ref-type="fig" rid="F9">9D, E</xref>). Transverse sulcus distinct (Fig. <xref ref-type="fig" rid="F9">9A, C, F</xref>), slightly incomplete on ring 19, complete and clearly visible on metaterga 5–18, rather deep, reaching the bases of paraterga, line-shaped, beaded at bottom. Stricture between pro- and metazona rather wide, shallow, beaded at bottom down to base of paraterga (Fig. <xref ref-type="fig" rid="F9">9A, C, F</xref>). Pleurosternal carinae well-developed, as complete, arcuate ridges with distinct caudal denticle on rings 2–8 (♂) (Fig. <xref ref-type="fig" rid="F9">9B, D</xref>) or rings 2–4 (♀), as a sharp caudal tooth, the latter gradually reduced in size down to a small tooth until ring 17 (♂), or broken into an anterior bulge and a caudal tooth on rings 5–8, retained only as a small, caudal, mostly rounded tooth on rings 9–16 (♀), entirely absent thereafter.</p><p>Epiproct (Fig. <xref ref-type="fig" rid="F9">9E–G</xref>) conical, flattened dorsoventrally, with two evident apical papillae; tip subtruncate; pre-apical papillae small, but visible, lying rather close to tip (Fig. <xref ref-type="fig" rid="F9">9F, G</xref>). Hypoproct nearly semi-circular, 1+1 setiferous knobs at caudal edge well-separated and evident (Fig. <xref ref-type="fig" rid="F9">9G</xref>).</p><p>Sterna sparsely setose, without modifications; cross-impressions shallow; with a paramedian pair of evident, anteroventrally directed, rounded prongs between ♂ coxae 4 (Fig. <xref ref-type="fig" rid="F9">9H, I</xref>). A conspicuous ridge in front of gonopod aperture. Legs long and slender, midbody ones ca 1.3–1.5 (♂) or 1.1–1.3 times (♀) as long as body height (Fig. <xref ref-type="fig" rid="F9">9B, F</xref>), prefemora without modifications, ♂ tarsal brushes present until leg 4.</p><p>Gonopods stout and suberect (Figs <xref ref-type="fig" rid="F10">10</xref>, <xref ref-type="fig" rid="F11">11</xref>). Coxite (<abbrev xmlns:xlink="http://www.w3.org/1999/xlink" xlink:title="coxite" id="ABBRID0EW1AG" xlink:type="simple">cx</abbrev>) rather short, slightly curved caudally, rather densely setose distodorsally (Figs <xref ref-type="fig" rid="F10">10A, B</xref>, <xref ref-type="fig" rid="F11">11A, B</xref>). Prefemoral part (<abbrev xmlns:xlink="http://www.w3.org/1999/xlink" xlink:title="prefemoral part" id="ABBRID0EC2AG" xlink:type="simple">pfe</abbrev>) densely setose, less than half the length of acropodite (femoral + postfemoral parts) (Fig. <xref ref-type="fig" rid="F10">10A, B</xref>). Femoral part (<abbrev xmlns:xlink="http://www.w3.org/1999/xlink" xlink:title="femoral part" id="ABBRID0EK2AG" xlink:type="simple">fe</abbrev>) rather stout, slightly curved and faintly enlarged distad, with a postfemoral part demarcated by an oblique lateral sulcus (Figs <xref ref-type="fig" rid="F10">10A, B</xref>, <xref ref-type="fig" rid="F11">11A, B</xref>). Tip of solenophore (<abbrev xmlns:xlink="http://www.w3.org/1999/xlink" xlink:title="solenophore" id="ABBRID0EW2AG" xlink:type="simple">sph</abbrev>) faintly bifid (Figs <xref ref-type="fig" rid="F10">10B, C</xref>, <xref ref-type="fig" rid="F11">11A, C, D</xref>), with a subtruncate and long terminal lobe (Figs <xref ref-type="fig" rid="F10">10</xref>, <xref ref-type="fig" rid="F11">11A–H</xref>) and a small subterminal lobule (Figs <xref ref-type="fig" rid="F10">10B, C</xref>, <xref ref-type="fig" rid="F11">11A, C, D</xref>); solenomere (<abbrev xmlns:xlink="http://www.w3.org/1999/xlink" xlink:title="solenomere" id="ABBRID0ES3AG" xlink:type="simple">sl</abbrev>) long and flagelliform (Figs <xref ref-type="fig" rid="F10">10</xref>, <xref ref-type="fig" rid="F11">11A, B, D–H</xref>).</p><fig id="F10" position="float" orientation="portrait"><object-id xmlns:xlink="http://www.w3.org/1999/xlink" content-type="doi" xlink:type="simple">10.3897/zookeys.1251.158776.figure10</object-id><object-id xmlns:xlink="http://www.w3.org/1999/xlink" content-type="arpha" xlink:type="simple">50837477-0E96-5007-A8B6-4A1C387CBD09</object-id><label>Figure 10.</label><caption><p><italic><tp:taxon-name><tp:taxon-name-part taxon-name-part-type="genus" reg="Orthomorpha">Orthomorpha</tp:taxon-name-part> <tp:taxon-name-part taxon-name-part-type="species" reg="battambangiensis">battambangiensis</tp:taxon-name-part></tp:taxon-name></italic> Likhitrakarn, sp. nov., ♂ holotype, left gonopod. A, B. Mesal and lateral views, respectively; C. Tip of gonopod, mesal view. Abbreviation: <abbrev xmlns:xlink="http://www.w3.org/1999/xlink" xlink:title="coxite" id="ABBRID0ER4AG" xlink:type="simple">cx</abbrev> coxite, <abbrev xmlns:xlink="http://www.w3.org/1999/xlink" xlink:title="femoral part" id="ABBRID0EV4AG" xlink:type="simple">fe</abbrev> femoral part, <abbrev xmlns:xlink="http://www.w3.org/1999/xlink" xlink:title="prefemoral part" id="ABBRID0EZ4AG" xlink:type="simple">pfe</abbrev> prefemoral part, <abbrev xmlns:xlink="http://www.w3.org/1999/xlink" xlink:title="solenomere" id="ABBRID0E44AG" xlink:type="simple">sl</abbrev> solenomere, <abbrev xmlns:xlink="http://www.w3.org/1999/xlink" xlink:title="solenophore" id="ABBRID0EB5AG" xlink:type="simple">sph</abbrev> solenophore. Scale bars: 0.1 mm.</p></caption><graphic xmlns:xlink="http://www.w3.org/1999/xlink" xlink:href="zookeys-1251-251_article-158776__-g010.jpg" position="float" orientation="portrait" xlink:type="simple" id="oo_1413013.jpg"><uri content-type="original_file" xlink:type="simple">https://binary.pensoft.net/fig/1413013</uri></graphic></fig><fig id="F11" position="float" orientation="portrait"><object-id xmlns:xlink="http://www.w3.org/1999/xlink" content-type="doi" xlink:type="simple">10.3897/zookeys.1251.158776.figure11</object-id><object-id xmlns:xlink="http://www.w3.org/1999/xlink" content-type="arpha" xlink:type="simple">E39360E5-A78A-5E3F-97F0-C7C9F3A0AC66</object-id><label>Figure 11.</label><caption><p><italic><tp:taxon-name><tp:taxon-name-part taxon-name-part-type="genus" reg="Orthomorpha">Orthomorpha</tp:taxon-name-part> <tp:taxon-name-part taxon-name-part-type="species" reg="battambangiensis">battambangiensis</tp:taxon-name-part></tp:taxon-name></italic> Likhitrakarn, sp. nov., ♂ holotype, left gonopod. A, B. Right gonopod, sublateral and submesal views, respectively; C, H. Tip of gonopod, lateral and suboral views, respectively; D–G. Distal part of left gonopod, sublateral, submesal, subcaudal and suboral, respectively. Abbreviation: <abbrev xmlns:xlink="http://www.w3.org/1999/xlink" xlink:title="coxite" id="ABBRID0E45AG" xlink:type="simple">cx</abbrev> coxite, <abbrev xmlns:xlink="http://www.w3.org/1999/xlink" xlink:title="femoral part" id="ABBRID0EB6AG" xlink:type="simple">fe</abbrev> femoral part, <abbrev xmlns:xlink="http://www.w3.org/1999/xlink" xlink:title="prefemoral part" id="ABBRID0EF6AG" xlink:type="simple">pfe</abbrev> prefemoral part, <abbrev xmlns:xlink="http://www.w3.org/1999/xlink" xlink:title="solenomere" id="ABBRID0EJ6AG" xlink:type="simple">sl</abbrev> solenomere, <abbrev xmlns:xlink="http://www.w3.org/1999/xlink" xlink:title="solenophore" id="ABBRID0EN6AG" xlink:type="simple">sph</abbrev> solenophore. Scale bar: 0.1 mm.</p></caption><graphic xmlns:xlink="http://www.w3.org/1999/xlink" xlink:href="zookeys-1251-251_article-158776__-g011.jpg" position="float" orientation="portrait" xlink:type="simple" id="oo_1413014.jpg"><uri content-type="original_file" xlink:type="simple">https://binary.pensoft.net/fig/1413014</uri></graphic></fig></tp:treatment-sec><tp:treatment-sec><!--Section generated to contain objects referenced in tp:taxon-treatment.--><fig id="F5" position="float" orientation="portrait"><object-id xmlns:xlink="http://www.w3.org/1999/xlink" content-type="doi" xlink:type="simple">10.3897/zookeys.1251.158776.figure5</object-id><object-id xmlns:xlink="http://www.w3.org/1999/xlink" content-type="arpha" xlink:type="simple">8EF2D810-AEF6-50DF-928F-A6FEF9B46481</object-id><label>Figure 5.</label><caption><p>Habitus, live coloration. A, B. <italic><tp:taxon-name><tp:taxon-name-part taxon-name-part-type="genus" reg="Orthomorpha">Orthomorpha</tp:taxon-name-part> <tp:taxon-name-part taxon-name-part-type="species" reg="efefai">efefai</tp:taxon-name-part></tp:taxon-name></italic> Likhitrakarn, sp. nov.; A. ♂ holotype; B. ♂ holotype (above) and ♀ paratype from Neang Romsay Sak Cave; C, D. <italic><tp:taxon-name><tp:taxon-name-part taxon-name-part-type="genus" reg="Orthomorpha">Orthomorpha</tp:taxon-name-part> <tp:taxon-name-part taxon-name-part-type="species" reg="battambangiensis">battambangiensis</tp:taxon-name-part></tp:taxon-name></italic> Likhitrakarn, sp. nov.; C. ♂ paratype; D. ♂ (above), ♀ paratypes from Phnom Kdoang Sampov.</p></caption><graphic xmlns:xlink="http://www.w3.org/1999/xlink" xlink:href="zookeys-1251-251_article-158776__-g005.jpg" position="float" orientation="portrait" xlink:type="simple" id="oo_1413008.jpg"><uri content-type="original_file" xlink:type="simple">https://binary.pensoft.net/fig/1413008</uri></graphic></fig></tp:treatment-sec></tp:taxon-treatment>
